# Supplementary material for: Bis[2-(4-hy­droxy­phen­yl)acetato-κO]bis­(1,10-phenanthroline-κ2 N,N′)cadmium penta­hydrate
Source: Acta Crystallogr Sect E Struct Rep Online. 2011 Jan 22;67(Pt 2):m246. doi: 10.1107/S1600536811001747 (PMC3051641; doi:10.1107/S1600536811001747)
Supplement: Supplementary file 1 [file e-67-0m246-sup1.cif]

##############################################################################
###                                                                        ###
###        Electronic paper (Acta Crystallographica Section E)             ###
###                                                                        ###
##############################################################################
#                                                                            #
# This CIF contains the data in a paper accepted for publication in Acta     #
# Crystallographica Section E. It conforms to the requirements of Notes      #
# for Authors for Section E, and has been peer reviewed under the auspices   #
# of the IUCr Commission on Journals.                                        #
#                                                                            #
# Full details of the Crystallographic Information File format               #
# are given in the paper "The Crystallographic Information File (CIF):       #
# a New Standard Archive File for Crystallography" by S. R. Hall, F. H.      #
# Allen and I. D. Brown [Acta Cryst. (1991), A47, 655-685].                  #
#                                                                            #
# The current version of the core CIF dictionary is obtainable from          #
# ftp://ftp.iucr.org/pub/cif_core.dic. The current version number is 2.4.    #
#                                                                            #
# Software is freely available for graphical display of the structure(s) in  #
# this CIF.  For information consult the CIF home page http://www.iucr.org/  #
# cif/home.html                                                              #
#                                                                            #
# This file may be used for bona fide research purposes within the           #
# scientific community so long as proper attribution is given to the journal # 
# article from which it was obtained.                                        #
#                                                                            #
##############################################################################
                                             
data_I
_audit_creation_method     SHELXL-97
_chemical_name_systematic
;
Bis[2-(4-hydroxyphenyl)acetato-\k<i>O</i>]bis(1,10-
phenanthroline-\k^2^<i>N</i>,<i>N</i>')cadmium pentahydrate
;
_chemical_name_common     ?
_chemical_formula_moiety     'C40 H30 Cd N4 O6, 5(H2 O)'
_chemical_formula_sum     'C40 H40 Cd N4 O11'
_chemical_formula_iupac     '[Cd (C8 H7 O3)2 (C12 H8 N2)2], 5H2 O'
_chemical_formula_weight     865.17
_chemical_melting_point     ?
_symmetry_cell_setting     triclinic
_symmetry_space_group_name_H-M     'P -1'
_symmetry_space_group_name_Hall     '-P 1'
loop_
    _symmetry_equiv_pos_as_xyz
    'x, y, z'
    '-x, -y, -z'
_cell_length_a     11.0200(10)
_cell_length_b     11.3410(10)
_cell_length_c     16.554(2)
_cell_angle_alpha     86.1700(10)
_cell_angle_beta     77.5370(10)
_cell_angle_gamma     70.8360(10)
_cell_volume     1908.2(3)
_cell_formula_units_Z     2
_cell_measurement_reflns_used     9977
_cell_measurement_theta_min     1.26
_cell_measurement_theta_max     27.65
_cell_measurement_temperature     296(2)
_exptl_crystal_description     block
_exptl_crystal_colour     colourless
_exptl_crystal_size_max     0.305
_exptl_crystal_size_mid     0.292
_exptl_crystal_size_min     0.113
_exptl_crystal_density_diffrn     1.506
_exptl_crystal_density_meas     ?
_exptl_crystal_density_method     'not measured'
_exptl_crystal_F_000     888
_exptl_absorpt_coefficient_mu     0.639
_exptl_absorpt_correction_type     multi-scan
_exptl_absorpt_process_details     '(SADABS; Sheldrick, 1996)'
_exptl_absorpt_correction_T_min     0.823
_exptl_absorpt_correction_T_max     0.930
_exptl_special_details
;
;
_diffrn_ambient_temperature     296(2)
_diffrn_radiation_type     MoK\a
_diffrn_radiation_wavelength     0.71073
_diffrn_radiation_source     'fine-focus sealed tube'
_diffrn_radiation_monochromator     graphite
_diffrn_measurement_device_type     'Bruker APEXII area-detector'
_diffrn_measurement_method     '\f and \w'
_diffrn_detector_area_resol_mean     .
_diffrn_reflns_number     28812
_diffrn_reflns_av_R_equivalents     0.0198
_diffrn_reflns_av_sigmaI/netI     0.0204
_diffrn_reflns_theta_min     1.26
_diffrn_reflns_theta_max     27.65
_diffrn_reflns_theta_full     27.65
_diffrn_measured_fraction_theta_max     0.978
_diffrn_measured_fraction_theta_full     0.99
_diffrn_reflns_limit_h_min     -14
_diffrn_reflns_limit_h_max     14
_diffrn_reflns_limit_k_min     -14
_diffrn_reflns_limit_k_max     14
_diffrn_reflns_limit_l_min     -21
_diffrn_reflns_limit_l_max     21
_diffrn_standards_number     .
_diffrn_standards_interval_count     .
_diffrn_standards_interval_time     .
_diffrn_standards_decay_%     0
_refine_special_details
;
Refinement of <i>F</i>^2^ against ALL reflections. The weighted <i>R</i>-factor
<i>wR</i> and goodness of fit <i>S</i> are based on <i>F</i>^2^, conventional
<i>R</i>-factors <i>R</i> are based on <i>F</i>, with <i>F</i> set to zero for
negative <i>F</i>^2^. The threshold expression of <i>F</i>^2^ >
\s(<i>F</i>^2^) is used only for calculating <i>R</i>-factors(gt) <i>etc</i>.
and is not relevant to the choice of reflections for refinement.
<i>R</i>-factors based on <i>F</i>^2^ are statistically about twice as large
as those based on <i>F</i>, and <i>R</i>- factors based on ALL data will be
even larger.
;
_reflns_number_total     8705
_reflns_number_gt     7876
_reflns_threshold_expression     I>2sigma(I)
_refine_ls_structure_factor_coef     Fsqd
_refine_ls_matrix_type     full
_refine_ls_R_factor_all     0.0304
_refine_ls_R_factor_gt     0.0260
_refine_ls_wR_factor_gt     0.0638
_refine_ls_wR_factor_ref     0.0667
_refine_ls_goodness_of_fit_ref     1.043
_refine_ls_restrained_S_all     1.053
_refine_ls_number_reflns     8705
_refine_ls_number_parameters     505
_refine_ls_number_restraints     7
_refine_ls_hydrogen_treatment     constr
_refine_ls_weighting_scheme     calc
_refine_ls_weighting_details
         'calc w=1/[\s^2^(Fo^2^)+(0.0315P)^2^+0.6164P] where P=(Fo^2^+2Fc^2^)/3'
_atom_sites_solution_hydrogens     geom
_atom_sites_solution_primary     direct
_atom_sites_solution_secondary     difmap
_refine_ls_shift/su_max     0.002
_refine_ls_shift/su_mean     0.000
_refine_diff_density_max     0.597
_refine_diff_density_min     -0.299
_refine_ls_extinction_method     none
_refine_ls_extinction_coef     ?
loop_
    _atom_type_symbol
    _atom_type_description
    _atom_type_scat_dispersion_real
    _atom_type_scat_dispersion_imag
    _atom_type_scat_source
    'C' 'C' 0.0033 0.0016
                         'International Tables Vol C Tables 4.2.6.8 and 6.1.1.4'
    'H' 'H' 0.0000 0.0000
                         'International Tables Vol C Tables 4.2.6.8 and 6.1.1.4'
    'Cd' 'Cd' -0.8075 1.2024
                         'International Tables Vol C Tables 4.2.6.8 and 6.1.1.4'
    'N' 'N' 0.0061 0.0033
                         'International Tables Vol C Tables 4.2.6.8 and 6.1.1.4'
    'O' 'O' 0.0106 0.0060
                         'International Tables Vol C Tables 4.2.6.8 and 6.1.1.4'
_computing_data_collection     'APEX2 (Bruker, 2006)'
_computing_cell_refinement     'SAINT (Bruker, 2006)'
_computing_data_reduction     'SAINT (Bruker, 2006)'
_computing_structure_solution     'SHELXS97 (Sheldrick, 2008)'
_computing_structure_refinement     'SHELXL97 (Sheldrick, 2008)'
_computing_molecular_graphics     'SHELXTL (Sheldrick, 2008)'
_computing_publication_material     'SHELXTL (Sheldrick, 2008)'
loop_
    _atom_site_type_symbol
    _atom_site_label
    _atom_site_fract_x
    _atom_site_fract_y
    _atom_site_fract_z
    _atom_site_U_iso_or_equiv
    _atom_site_adp_type
    _atom_site_calc_flag
    _atom_site_refinement_flags
    _atom_site_occupancy
    _atom_site_disorder_assembly
    _atom_site_disorder_group
    Cd Cd 0.921272(12) 0.297983(12) 0.262351(7) 0.03811(5) Uani d U 1 . .
    N N1 1.09784(15) 0.16075(14) 0.32637(9) 0.0420(3) Uani d U 1 . .
    N N2 0.85159(15) 0.29728(14) 0.40757(9) 0.0429(3) Uani d U 1 . .
    N N3 0.85430(16) 0.32506(15) 0.12900(9) 0.0434(3) Uani d U 1 . .
    N N4 1.09251(15) 0.32116(15) 0.15377(9) 0.0437(3) Uani d U 1 . .
    O O1 0.98347(13) 0.49440(13) 0.30979(9) 0.0518(3) Uani d U 1 . .
    O O1W 0.09649(18) 0.88079(17) 0.19886(11) 0.0813(5) Uani d . 1 . .
    H H1WA 0.0371 0.9464 0.2152 0.122 Uiso d R 1 . .
    H H1WB 0.1537 0.8990 0.1722 0.122 Uiso d R 1 . .
    O O2 0.79307(13) 0.50615(12) 0.28232(8) 0.0479(3) Uani d U 1 . .
    O O2W 0.15247(16) 0.63322(18) 0.24663(11) 0.0727(4) Uani d . 1 . .
    H H2WA 0.1051 0.5953 0.2718 0.109 Uiso d R 1 . .
    H H2WB 0.1219 0.7036 0.2420 0.109 Uiso d R 1 . .
    O O3 0.56429(16) 0.71568(16) 0.67907(9) 0.0653(4) Uani d . 1 . .
    H H3A 0.4843 0.7357 0.6849 0.098 Uiso calc R 1 . .
    O O3W 0.41174(18) 0.5009(2) 0.22350(13) 0.0895(6) Uani d . 1 . .
    H H3WA 0.4111 0.4504 0.2630 0.134 Uiso d R 1 . .
    H H3WB 0.3415 0.5578 0.2335 0.134 Uiso d R 1 . .
    O O4 0.69434(15) 0.21911(14) 0.29253(9) 0.0568(4) Uani d . 1 . .
    O O4W 0.52550(19) 0.82720(19) 0.14562(13) 0.0908(6) Uani d . 1 . .
    H H4WA 0.5898 0.8509 0.1342 0.136 Uiso d R 1 . .
    H H4WB 0.5441 0.7687 0.1822 0.136 Uiso d R 1 . .
    O O5 0.89776(14) 0.10086(13) 0.24775(9) 0.0507(3) Uani d U 1 . .
    O O5W 0.5459(2) 0.6477(2) 0.26075(17) 0.1118(8) Uani d . 1 . .
    H H5WB 0.6203 0.6061 0.2698 0.168 Uiso d R 1 . .
    H H5WA 0.5178 0.5820 0.2545 0.168 Uiso d R 1 . .
    O O6 0.69850(16) 0.05348(17) -0.09615(9) 0.0695(4) Uani d . 1 . .
    H H6A 0.6235 0.0923 -0.1015 0.104 Uiso calc R 1 . .
    C C1 0.7764(2) 0.11842(18) 0.26384(11) 0.0443(4) Uani d . 1 . .
    C C2 0.7300(2) 0.0149(2) 0.24301(13) 0.0556(5) Uani d . 1 . .
    H H2A 0.6451 0.0219 0.2780 0.067 Uiso calc R 1 . .
    H H2B 0.7914 -0.0653 0.2534 0.067 Uiso calc R 1 . .
    C C3 0.7190(2) 0.02282(18) 0.15278(12) 0.0471(4) Uani d . 1 . .
    C C4 0.8299(2) -0.02101(19) 0.09063(14) 0.0544(5) Uani d . 1 . .
    H H4A 0.9111 -0.0584 0.1049 0.065 Uiso calc R 1 . .
    C C5 0.8224(2) -0.0104(2) 0.00855(14) 0.0560(5) Uani d . 1 . .
    H H5A 0.8982 -0.0395 -0.0320 0.067 Uiso calc R 1 . .
    C C6 0.7025(2) 0.04348(19) -0.01398(12) 0.0495(4) Uani d . 1 . .
    C C7 0.5906(2) 0.0863(2) 0.04668(13) 0.0524(5) Uani d . 1 . .
    H H7A 0.5092 0.1215 0.0322 0.063 Uiso calc R 1 . .
    C C8 0.5997(2) 0.0769(2) 0.12918(13) 0.0530(5) Uani d . 1 . .
    H H8A 0.5240 0.1076 0.1696 0.064 Uiso calc R 1 . .
    C C9 0.86740(18) 0.55353(17) 0.30747(10) 0.0404(4) Uani d . 1 . .
    C C10 0.8083(2) 0.68753(17) 0.33848(12) 0.0457(4) Uani d . 1 . .
    H H10A 0.8769 0.7257 0.3308 0.055 Uiso calc R 1 . .
    H H10B 0.7444 0.7344 0.3063 0.055 Uiso calc R 1 . .
    C C11 0.74249(18) 0.69351(16) 0.42914(11) 0.0413(4) Uani d . 1 . .
    C C12 0.6094(2) 0.7498(2) 0.45409(13) 0.0591(5) Uani d . 1 . .
    H H12A 0.5593 0.7836 0.4145 0.071 Uiso calc R 1 . .
    C C13 0.5483(2) 0.7572(2) 0.53676(13) 0.0637(6) Uani d . 1 . .
    H H13A 0.4580 0.7957 0.5521 0.076 Uiso calc R 1 . .
    C C14 0.6205(2) 0.70798(19) 0.59631(12) 0.0490(4) Uani d . 1 . .
    C C15 0.7538(2) 0.6497(2) 0.57256(12) 0.0509(5) Uani d . 1 . .
    H H15A 0.8035 0.6150 0.6122 0.061 Uiso calc R 1 . .
    C C16 0.81361(19) 0.64290(19) 0.48983(12) 0.0485(4) Uani d . 1 . .
    H H16A 0.9037 0.6034 0.4745 0.058 Uiso calc R 1 . .
    C C17 1.2147(2) 0.08956(19) 0.28732(13) 0.0528(5) Uani d . 1 . .
    H H17A 1.2354 0.0929 0.2299 0.063 Uiso calc R 1 . .
    C C18 1.3081(2) 0.0099(2) 0.32820(16) 0.0655(6) Uani d . 1 . .
    H H18A 1.3892 -0.0384 0.2986 0.079 Uiso calc R 1 . .
    C C19 1.2784(2) 0.0042(2) 0.41199(16) 0.0646(6) Uani d . 1 . .
    H H19A 1.3405 -0.0468 0.4403 0.078 Uiso calc R 1 . .
    C C20 1.1556(2) 0.07441(19) 0.45566(13) 0.0513(5) Uani d . 1 . .
    C C21 1.1149(3) 0.0674(2) 0.54353(14) 0.0646(6) Uani d . 1 . .
    H H21A 1.1735 0.0156 0.5738 0.078 Uiso calc R 1 . .
    C C22 0.9952(3) 0.1335(2) 0.58284(13) 0.0649(6) Uani d . 1 . .
    H H22A 0.9717 0.1263 0.6399 0.078 Uiso calc R 1 . .
    C C23 0.9022(2) 0.2150(2) 0.53929(11) 0.0522(5) Uani d . 1 . .
    C C24 0.7749(3) 0.2854(2) 0.57780(13) 0.0643(6) Uani d . 1 . .
    H H24A 0.7481 0.2820 0.6349 0.077 Uiso calc R 1 . .
    C C25 0.6904(2) 0.3586(2) 0.53231(14) 0.0646(6) Uani d . 1 . .
    H H25A 0.6058 0.4057 0.5577 0.078 Uiso calc R 1 . .
    C C26 0.7324(2) 0.3620(2) 0.44643(13) 0.0551(5) Uani d . 1 . .
    H H26A 0.6739 0.4119 0.4154 0.066 Uiso calc R 1 . .
    C C27 0.93710(19) 0.22480(17) 0.45242(10) 0.0414(4) Uani d . 1 . .
    C C28 1.06665(19) 0.15289(16) 0.40979(11) 0.0406(4) Uani d . 1 . .
    C C29 1.2023(2) 0.3332(2) 0.16604(13) 0.0524(5) Uani d . 1 . .
    H H29A 1.2139 0.3319 0.2201 0.063 Uiso calc R 1 . .
    C C30 1.3013(2) 0.3478(2) 0.10237(14) 0.0591(5) Uani d . 1 . .
    H H30A 1.3773 0.3558 0.1137 0.071 Uiso calc R 1 . .
    C C31 1.2851(2) 0.3500(2) 0.02283(14) 0.0583(5) Uani d . 1 . .
    H H31A 1.3513 0.3574 -0.0207 0.070 Uiso calc R 1 . .
    C C32 1.1692(2) 0.34120(18) 0.00681(11) 0.0480(4) Uani d . 1 . .
    C C33 1.1421(2) 0.3504(2) -0.07470(12) 0.0585(6) Uani d . 1 . .
    H H33A 1.2055 0.3587 -0.1199 0.070 Uiso calc R 1 . .
    C C34 1.0270(2) 0.3472(2) -0.08689(12) 0.0576(5) Uani d . 1 . .
    H H34A 1.0125 0.3522 -0.1405 0.069 Uiso calc R 1 . .
    C C35 0.9262(2) 0.33649(17) -0.01936(11) 0.0473(4) Uani d . 1 . .
    C C36 0.8020(2) 0.3417(2) -0.02921(13) 0.0574(5) Uani d . 1 . .
    H H36A 0.7843 0.3453 -0.0819 0.069 Uiso calc R 1 . .
    C C37 0.7069(2) 0.3415(2) 0.03854(14) 0.0589(5) Uani d . 1 . .
    H H37A 0.6232 0.3465 0.0328 0.071 Uiso calc R 1 . .
    C C38 0.7372(2) 0.3336(2) 0.11663(13) 0.0534(5) Uani d . 1 . .
    H H38A 0.6713 0.3343 0.1626 0.064 Uiso calc R 1 . .
    C C39 0.94879(19) 0.32743(16) 0.06202(10) 0.0410(4) Uani d . 1 . .
    C C40 1.07354(18) 0.32791(16) 0.07513(10) 0.0412(4) Uani d . 1 . .
loop_
    _atom_site_aniso_label
    _atom_site_aniso_U_11
    _atom_site_aniso_U_22
    _atom_site_aniso_U_33
    _atom_site_aniso_U_12
    _atom_site_aniso_U_13
    _atom_site_aniso_U_23
    Cd 0.04353(8) 0.03857(8) 0.02888(7) -0.00945(6) -0.00605(5) -0.00080(5)
    N1 0.0494(8) 0.0401(8) 0.0362(7) -0.0122(6) -0.0113(6) -0.0016(6)
    N2 0.0510(9) 0.0438(8) 0.0333(6) -0.0173(7) -0.0040(6) -0.0008(6)
    N3 0.0524(9) 0.0436(9) 0.0339(7) -0.0165(7) -0.0077(6) 0.0043(6)
    N4 0.0493(8) 0.0443(9) 0.0345(7) -0.0131(7) -0.0044(6) -0.0035(6)
    O1 0.0432(7) 0.0480(8) 0.0589(8) -0.0097(6) -0.0054(6) -0.0065(6)
    O1W 0.0756(12) 0.0716(12) 0.0743(11) 0.0018(9) -0.0069(9) -0.0048(9)
    O2 0.0553(8) 0.0398(6) 0.0501(7) -0.0133(6) -0.0174(6) -0.0004(5)
    O2W 0.0627(10) 0.0828(12) 0.0755(11) -0.0294(9) -0.0132(8) 0.0067(9)
    O3 0.0609(9) 0.0822(11) 0.0429(8) -0.0134(8) -0.0043(7) -0.0031(7)
    O3W 0.0661(11) 0.0913(14) 0.1104(15) -0.0253(10) -0.0219(10) 0.0169(12)
    O4 0.0601(9) 0.0574(9) 0.0463(7) -0.0142(7) -0.0026(6) -0.0064(6)
    O4W 0.0813(13) 0.0856(14) 0.1083(16) -0.0318(11) -0.0225(11) 0.0170(11)
    O5 0.0506(8) 0.0453(7) 0.0575(8) -0.0149(6) -0.0145(6) 0.0001(6)
    O5W 0.0835(14) 0.0992(16) 0.166(2) -0.0272(12) -0.0632(15) 0.0193(15)
    O6 0.0626(10) 0.0939(13) 0.0498(8) -0.0186(9) -0.0159(7) -0.0048(8)
    C1 0.0549(11) 0.0462(11) 0.0346(8) -0.0199(9) -0.0114(8) 0.0077(7)
    C2 0.0693(14) 0.0537(12) 0.0538(11) -0.0328(11) -0.0165(10) 0.0113(9)
    C3 0.0566(11) 0.0387(10) 0.0523(11) -0.0222(9) -0.0142(9) 0.0016(8)
    C4 0.0509(11) 0.0451(11) 0.0645(13) -0.0069(9) -0.0192(10) -0.0028(9)
    C5 0.0486(11) 0.0544(12) 0.0572(12) -0.0065(9) -0.0068(9) -0.0109(9)
    C6 0.0512(11) 0.0476(11) 0.0505(11) -0.0152(9) -0.0120(9) -0.0050(8)
    C7 0.0447(10) 0.0552(12) 0.0577(12) -0.0141(9) -0.0133(9) -0.0028(9)
    C8 0.0486(11) 0.0561(12) 0.0542(11) -0.0194(9) -0.0049(9) -0.0042(9)
    C9 0.0485(10) 0.0375(9) 0.0323(8) -0.0136(8) -0.0035(7) 0.0026(7)
    C10 0.0509(11) 0.0354(9) 0.0475(10) -0.0136(8) -0.0038(8) 0.0008(7)
    C11 0.0437(9) 0.0335(9) 0.0457(9) -0.0128(7) -0.0046(7) -0.0054(7)
    C12 0.0474(11) 0.0693(14) 0.0483(11) -0.0016(10) -0.0118(9) 0.0016(10)
    C13 0.0414(11) 0.0802(16) 0.0521(12) 0.0001(10) -0.0032(9) -0.0027(11)
    C14 0.0495(11) 0.0499(11) 0.0446(10) -0.0134(9) -0.0060(8) -0.0060(8)
    C15 0.0491(11) 0.0541(12) 0.0504(11) -0.0133(9) -0.0166(9) -0.0021(9)
    C16 0.0384(9) 0.0481(11) 0.0563(11) -0.0094(8) -0.0091(8) -0.0075(9)
    C17 0.0549(12) 0.0485(11) 0.0499(11) -0.0088(9) -0.0107(9) -0.0052(9)
    C18 0.0547(13) 0.0549(14) 0.0797(16) -0.0058(10) -0.0165(11) -0.0023(11)
    C19 0.0658(14) 0.0528(13) 0.0791(16) -0.0124(11) -0.0369(12) 0.0115(11)
    C20 0.0696(13) 0.0458(11) 0.0511(11) -0.0262(10) -0.0290(10) 0.0087(8)
    C21 0.0953(19) 0.0643(14) 0.0533(12) -0.0381(14) -0.0414(13) 0.0193(11)
    C22 0.105(2) 0.0755(16) 0.0346(10) -0.0518(15) -0.0259(11) 0.0135(10)
    C23 0.0796(14) 0.0577(12) 0.0328(9) -0.0408(11) -0.0105(9) 0.0011(8)
    C24 0.0872(17) 0.0794(16) 0.0338(9) -0.0463(14) 0.0050(10) -0.0082(10)
    C25 0.0656(14) 0.0715(15) 0.0514(12) -0.0265(12) 0.0107(10) -0.0152(11)
    C26 0.0553(12) 0.0559(12) 0.0477(11) -0.0157(10) 0.0001(9) -0.0029(9)
    C27 0.0593(11) 0.0411(10) 0.0320(8) -0.0268(9) -0.0102(7) 0.0008(7)
    C28 0.0556(11) 0.0366(9) 0.0386(9) -0.0221(8) -0.0176(8) 0.0023(7)
    C29 0.0537(12) 0.0532(12) 0.0479(10) -0.0136(9) -0.0094(9) -0.0066(9)
    C30 0.0481(11) 0.0593(13) 0.0664(14) -0.0163(10) -0.0032(10) -0.0105(10)
    C31 0.0539(12) 0.0534(13) 0.0562(12) -0.0139(10) 0.0088(9) -0.0054(9)
    C32 0.0533(11) 0.0388(10) 0.0421(9) -0.0092(8) 0.0028(8) -0.0027(7)
    C33 0.0724(15) 0.0553(13) 0.0341(9) -0.0137(11) 0.0068(9) 0.0014(8)
    C34 0.0755(15) 0.0580(13) 0.0307(9) -0.0134(11) -0.0062(9) 0.0018(8)
    C35 0.0659(12) 0.0369(10) 0.0351(9) -0.0111(9) -0.0106(8) 0.0005(7)
    C36 0.0780(15) 0.0534(12) 0.0458(11) -0.0212(11) -0.0245(10) 0.0051(9)
    C37 0.0640(13) 0.0610(14) 0.0603(13) -0.0263(11) -0.0245(11) 0.0117(10)
    C38 0.0568(12) 0.0558(12) 0.0493(11) -0.0223(10) -0.0109(9) 0.0098(9)
    C39 0.0549(11) 0.0314(9) 0.0329(8) -0.0105(8) -0.0062(7) 0.0000(6)
    C40 0.0512(10) 0.0321(9) 0.0331(8) -0.0080(8) -0.0015(7) -0.0025(6)
_geom_special_details
;
All e.s.d.'s (except the e.s.d. in the dihedral angle between two l.s. planes)
are estimated using the full covariance matrix. The cell e.s.d.'s are taken
into account individually in the estimation of e.s.d.'s in distances, angles
and torsion angles; correlations between e.s.d.'s in cell parameters are only
used when they are defined by crystal symmetry. An approximate (isotropic)
treatment of cell e.s.d.'s is used for estimating e.s.d.'s involving l.s.
planes.
;
loop_
    _geom_bond_atom_site_label_1
    _geom_bond_atom_site_label_2
    _geom_bond_site_symmetry_2
    _geom_bond_distance
    _geom_bond_publ_flag
    Cd O2 . 2.3221(13) ?
    Cd N2 . 2.3609(14) ?
    Cd O5 . 2.3672(14) ?
    Cd N4 . 2.3790(15) ?
    Cd N3 . 2.4447(15) ?
    Cd N1 . 2.4522(15) ?
    Cd O1 . 2.7419(14) ?
    Cd O4 . 2.8591(15) ?
    N1 C17 . 1.325(2) ?
    N1 C28 . 1.354(2) ?
    N2 C26 . 1.320(3) ?
    N2 C27 . 1.352(2) ?
    N3 C38 . 1.322(3) ?
    N3 C39 . 1.353(2) ?
    N4 C29 . 1.320(3) ?
    N4 C40 . 1.356(2) ?
    O1 C9 . 1.242(2) ?
    O1W H1WA . 0.8283 ?
    O1W H1WB . 0.7668 ?
    O2 C9 . 1.265(2) ?
    O2W H2WA . 0.8134 ?
    O2W H2WB . 0.7638 ?
    O3 C14 . 1.372(2) ?
    O3 H3A . 0.8200 ?
    O3W H3WA . 0.8409 ?
    O3W H3WB . 0.8210 ?
    O4 C1 . 1.248(2) ?
    O4W H4WA . 0.8194 ?
    O4W H4WB . 0.8719 ?
    O5 C1 . 1.256(2) ?
    O5W H5WB . 0.8405 ?
    O5W H5WA . 0.9152 ?
    O6 C6 . 1.366(2) ?
    O6 H6A . 0.8200 ?
    C1 C2 . 1.511(3) ?
    C2 C3 . 1.519(3) ?
    C2 H2A . 0.9700 ?
    C2 H2B . 0.9700 ?
    C3 C8 . 1.385(3) ?
    C3 C4 . 1.388(3) ?
    C4 C5 . 1.374(3) ?
    C4 H4A . 0.9300 ?
    C5 C6 . 1.381(3) ?
    C5 H5A . 0.9300 ?
    C6 C7 . 1.380(3) ?
    C7 C8 . 1.386(3) ?
    C7 H7A . 0.9300 ?
    C8 H8A . 0.9300 ?
    C9 C10 . 1.519(3) ?
    C10 C11 . 1.515(2) ?
    C10 H10A . 0.9700 ?
    C10 H10B . 0.9700 ?
    C11 C12 . 1.374(3) ?
    C11 C16 . 1.386(3) ?
    C12 C13 . 1.384(3) ?
    C12 H12A . 0.9300 ?
    C13 C14 . 1.375(3) ?
    C13 H13A . 0.9300 ?
    C14 C15 . 1.378(3) ?
    C15 C16 . 1.381(3) ?
    C15 H15A . 0.9300 ?
    C16 H16A . 0.9300 ?
    C17 C18 . 1.393(3) ?
    C17 H17A . 0.9300 ?
    C18 C19 . 1.357(3) ?
    C18 H18A . 0.9300 ?
    C19 C20 . 1.391(3) ?
    C19 H19A . 0.9300 ?
    C20 C28 . 1.410(3) ?
    C20 C21 . 1.432(3) ?
    C21 C22 . 1.331(4) ?
    C21 H21A . 0.9300 ?
    C22 C23 . 1.426(3) ?
    C22 H22A . 0.9300 ?
    C23 C24 . 1.400(3) ?
    C23 C27 . 1.413(2) ?
    C24 C25 . 1.354(4) ?
    C24 H24A . 0.9300 ?
    C25 C26 . 1.399(3) ?
    C25 H25A . 0.9300 ?
    C26 H26A . 0.9300 ?
    C27 C28 . 1.442(3) ?
    C29 C30 . 1.388(3) ?
    C29 H29A . 0.9300 ?
    C30 C31 . 1.364(3) ?
    C30 H30A . 0.9300 ?
    C31 C32 . 1.395(3) ?
    C31 H31A . 0.9300 ?
    C32 C40 . 1.407(2) ?
    C32 C33 . 1.434(3) ?
    C33 C34 . 1.338(3) ?
    C33 H33A . 0.9300 ?
    C34 C35 . 1.426(3) ?
    C34 H34A . 0.9300 ?
    C35 C36 . 1.395(3) ?
    C35 C39 . 1.413(2) ?
    C36 C37 . 1.361(3) ?
    C36 H36A . 0.9300 ?
    C37 C38 . 1.393(3) ?
    C37 H37A . 0.9300 ?
    C38 H38A . 0.9300 ?
    C39 C40 . 1.439(3) ?
loop_
    _geom_angle_atom_site_label_1
    _geom_angle_atom_site_label_2
    _geom_angle_atom_site_label_3
    _geom_angle_site_symmetry_1
    _geom_angle_site_symmetry_3
    _geom_angle
    _geom_angle_publ_flag
    O2 Cd N2 . . 80.97(5) ?
    O2 Cd O5 . . 139.64(5) ?
    N2 Cd O5 . . 92.60(5) ?
    O2 Cd N4 . . 99.31(5) ?
    N2 Cd N4 . . 143.65(5) ?
    O5 Cd N4 . . 108.46(5) ?
    O2 Cd N3 . . 83.91(5) ?
    N2 Cd N3 . . 146.00(5) ?
    O5 Cd N3 . . 79.64(5) ?
    N4 Cd N3 . . 68.89(5) ?
    O2 Cd N1 . . 133.16(5) ?
    N2 Cd N1 . . 69.41(5) ?
    O5 Cd N1 . . 78.78(5) ?
    N4 Cd N1 . . 85.63(5) ?
    N3 Cd N1 . . 139.01(5) ?
    O2 Cd O1 . . 50.72(4) ?
    N2 Cd O1 . . 77.84(5) ?
    O5 Cd O1 . . 165.14(5) ?
    N4 Cd O1 . . 74.83(5) ?
    N3 Cd O1 . . 114.60(5) ?
    N1 Cd O1 . . 87.15(5) ?
    O2 Cd O4 . . 91.80(5) ?
    N2 Cd O4 . . 74.21(5) ?
    O5 Cd O4 . . 48.54(4) ?
    N4 Cd O4 . . 141.63(5) ?
    N3 Cd O4 . . 76.03(5) ?
    N1 Cd O4 . . 112.79(5) ?
    O1 Cd O4 . . 136.30(4) ?
    C17 N1 C28 . . 118.24(16) ?
    C17 N1 Cd . . 126.59(13) ?
    C28 N1 Cd . . 115.02(12) ?
    C26 N2 C27 . . 118.82(16) ?
    C26 N2 Cd . . 123.00(13) ?
    C27 N2 Cd . . 118.16(12) ?
    C38 N3 C39 . . 117.93(16) ?
    C38 N3 Cd . . 126.23(13) ?
    C39 N3 Cd . . 115.81(12) ?
    C29 N4 C40 . . 118.20(16) ?
    C29 N4 Cd . . 123.74(13) ?
    C40 N4 Cd . . 118.00(12) ?
    C9 O1 Cd . . 83.41(11) ?
    H1WA O1W H1WB . . 107.2 ?
    C9 O2 Cd . . 102.66(11) ?
    H2WA O2W H2WB . . 117.5 ?
    C14 O3 H3A . . 109.5 ?
    H3WA O3W H3WB . . 106.8 ?
    C1 O4 Cd . . 82.56(12) ?
    H4WA O4W H4WB . . 104.7 ?
    C1 O5 Cd . . 105.88(12) ?
    H5WB O5W H5WA . . 97.6 ?
    C6 O6 H6A . . 109.5 ?
    O4 C1 O5 . . 122.44(18) ?
    O4 C1 C2 . . 119.67(19) ?
    O5 C1 C2 . . 117.82(18) ?
    C1 C2 C3 . . 110.21(16) ?
    C1 C2 H2A . . 109.6 ?
    C3 C2 H2A . . 109.6 ?
    C1 C2 H2B . . 109.6 ?
    C3 C2 H2B . . 109.6 ?
    H2A C2 H2B . . 108.1 ?
    C8 C3 C4 . . 117.58(19) ?
    C8 C3 C2 . . 121.69(19) ?
    C4 C3 C2 . . 120.70(19) ?
    C5 C4 C3 . . 121.46(19) ?
    C5 C4 H4A . . 119.3 ?
    C3 C4 H4A . . 119.3 ?
    C4 C5 C6 . . 120.3(2) ?
    C4 C5 H5A . . 119.9 ?
    C6 C5 H5A . . 119.9 ?
    O6 C6 C7 . . 121.77(19) ?
    O6 C6 C5 . . 118.83(19) ?
    C7 C6 C5 . . 119.40(19) ?
    C6 C7 C8 . . 119.80(19) ?
    C6 C7 H7A . . 120.1 ?
    C8 C7 H7A . . 120.1 ?
    C3 C8 C7 . . 121.48(19) ?
    C3 C8 H8A . . 119.3 ?
    C7 C8 H8A . . 119.3 ?
    O1 C9 O2 . . 122.91(17) ?
    O1 C9 C10 . . 119.66(17) ?
    O2 C9 C10 . . 117.40(16) ?
    C11 C10 C9 . . 111.22(15) ?
    C11 C10 H10A . . 109.4 ?
    C9 C10 H10A . . 109.4 ?
    C11 C10 H10B . . 109.4 ?
    C9 C10 H10B . . 109.4 ?
    H10A C10 H10B . . 108.0 ?
    C12 C11 C16 . . 117.57(18) ?
    C12 C11 C10 . . 120.90(17) ?
    C16 C11 C10 . . 121.53(17) ?
    C11 C12 C13 . . 121.49(19) ?
    C11 C12 H12A . . 119.3 ?
    C13 C12 H12A . . 119.3 ?
    C14 C13 C12 . . 120.21(19) ?
    C14 C13 H13A . . 119.9 ?
    C12 C13 H13A . . 119.9 ?
    O3 C14 C13 . . 122.12(18) ?
    O3 C14 C15 . . 118.63(18) ?
    C13 C14 C15 . . 119.24(18) ?
    C14 C15 C16 . . 119.94(18) ?
    C14 C15 H15A . . 120.0 ?
    C16 C15 H15A . . 120.0 ?
    C15 C16 C11 . . 121.53(18) ?
    C15 C16 H16A . . 119.2 ?
    C11 C16 H16A . . 119.2 ?
    N1 C17 C18 . . 123.1(2) ?
    N1 C17 H17A . . 118.4 ?
    C18 C17 H17A . . 118.4 ?
    C19 C18 C17 . . 118.8(2) ?
    C19 C18 H18A . . 120.6 ?
    C17 C18 H18A . . 120.6 ?
    C18 C19 C20 . . 120.3(2) ?
    C18 C19 H19A . . 119.9 ?
    C20 C19 H19A . . 119.9 ?
    C19 C20 C28 . . 117.51(19) ?
    C19 C20 C21 . . 123.2(2) ?
    C28 C20 C21 . . 119.2(2) ?
    C22 C21 C20 . . 121.5(2) ?
    C22 C21 H21A . . 119.3 ?
    C20 C21 H21A . . 119.3 ?
    C21 C22 C23 . . 121.40(19) ?
    C21 C22 H22A . . 119.3 ?
    C23 C22 H22A . . 119.3 ?
    C24 C23 C27 . . 117.1(2) ?
    C24 C23 C22 . . 123.47(19) ?
    C27 C23 C22 . . 119.4(2) ?
    C25 C24 C23 . . 120.35(19) ?
    C25 C24 H24A . . 119.8 ?
    C23 C24 H24A . . 119.8 ?
    C24 C25 C26 . . 118.9(2) ?
    C24 C25 H25A . . 120.6 ?
    C26 C25 H25A . . 120.6 ?
    N2 C26 C25 . . 122.8(2) ?
    N2 C26 H26A . . 118.6 ?
    C25 C26 H26A . . 118.6 ?
    N2 C27 C23 . . 122.01(18) ?
    N2 C27 C28 . . 118.77(15) ?
    C23 C27 C28 . . 119.20(18) ?
    N1 C28 C20 . . 122.03(18) ?
    N1 C28 C27 . . 118.64(16) ?
    C20 C28 C27 . . 119.31(17) ?
    N4 C29 C30 . . 123.4(2) ?
    N4 C29 H29A . . 118.3 ?
    C30 C29 H29A . . 118.3 ?
    C31 C30 C29 . . 118.8(2) ?
    C31 C30 H30A . . 120.6 ?
    C29 C30 H30A . . 120.6 ?
    C30 C31 C32 . . 120.01(19) ?
    C30 C31 H31A . . 120.0 ?
    C32 C31 H31A . . 120.0 ?
    C31 C32 C40 . . 117.40(18) ?
    C31 C32 C33 . . 123.10(19) ?
    C40 C32 C33 . . 119.5(2) ?
    C34 C33 C32 . . 121.14(19) ?
    C34 C33 H33A . . 119.4 ?
    C32 C33 H33A . . 119.4 ?
    C33 C34 C35 . . 121.35(19) ?
    C33 C34 H34A . . 119.3 ?
    C35 C34 H34A . . 119.3 ?
    C36 C35 C39 . . 117.69(18) ?
    C36 C35 C34 . . 122.86(18) ?
    C39 C35 C34 . . 119.3(2) ?
    C37 C36 C35 . . 119.80(19) ?
    C37 C36 H36A . . 120.1 ?
    C35 C36 H36A . . 120.1 ?
    C36 C37 C38 . . 118.8(2) ?
    C36 C37 H37A . . 120.6 ?
    C38 C37 H37A . . 120.6 ?
    N3 C38 C37 . . 123.7(2) ?
    N3 C38 H38A . . 118.2 ?
    C37 C38 H38A . . 118.2 ?
    N3 C39 C35 . . 122.14(18) ?
    N3 C39 C40 . . 118.36(15) ?
    C35 C39 C40 . . 119.41(17) ?
    N4 C40 C32 . . 122.17(18) ?
    N4 C40 C39 . . 118.49(15) ?
    C32 C40 C39 . . 119.27(16) ?
loop_
    _geom_hbond_atom_site_label_D
    _geom_hbond_atom_site_label_H
    _geom_hbond_atom_site_label_A
    _geom_hbond_site_symmetry_A
    _geom_hbond_distance_DH
    _geom_hbond_distance_HA
    _geom_hbond_distance_DA
    _geom_hbond_angle_DHA
    O3 H3A O4 2_666 0.82 1.82 2.641(2) 175
    O6 H6A O4W 2_665 0.82 1.87 2.670(3) 164
    O1W H1WA O5 1_465 0.83 1.93 2.756(2) 177
    O1W H1WB O6 2_665 0.77 2.03 2.798(3) 177
    O2W H2WA O1 1_455 0.81 2.01 2.812(2) 168
    O2W H2WB O1W . 0.76 2.04 2.769(3) 160
    O3W H3WA O3 2_666 0.84 2.02 2.817(3) 158
    O3W H3WB O2W . 0.82 1.94 2.712(3) 155
    O4W H4WB O5W . 0.87 1.82 2.682(3) 168
    O5W H5WB O2 . 0.84 1.92 2.756(2) 176
    O5W H5WA O3W . 0.92 1.87 2.737(3) 157
    O4W H4WA Cg5 1_565 0.82 2.85 3.583(2) 151
_iucr_refine_instructions_details
;
TITL L in P1                     New: P-1
CELL  0.71073   11.0204   11.3416   16.5546    86.170    77.537    70.836
ZERR 2           0.0001    0.0001    0.0002     0.001     0.001     0.001
LATT   1
SFAC  C   2.31000  20.84392   1.02000  10.20751   1.58860   0.56870   0.86500 =
         51.65125   0.21560   0.00330   0.00160    11.500   0.68000  12.01000
SFAC  H   0.49300  10.51091   0.32291  26.12573   0.14019   3.14236   0.04081 =
         57.79977   0.00304   0.00000   0.00000     0.624   0.35000   1.00800
SFAC Cd  19.22142   0.59460  17.64442   6.90891   4.46100  24.70084   1.60290 =
         87.48257   5.06941  -0.80750   1.20240  5180.000   1.69000 112.41000
SFAC  N  12.21261   0.00570   3.13220   9.89331   2.01250  28.99754   1.16630 =
          0.58260 -11.52901   0.00610   0.00330    19.600   0.68000  14.01000
SFAC  O   3.04850  13.27711   2.28680   5.70111   1.54630   0.32390   0.86700 =
         32.90894   0.25080   0.01060   0.00600    32.500   0.68000  16.00000
UNIT   80 80 2 8 22
mpla
TEMP    23
L.S. 5
FMAP 2
PLAN 20
ACTA
HTAB
eqiv $1 x-1, y+1, z
eqiv $2 x-1, y, z
eqiv $3 -x+1, -y+1, -z
eqiv $4 -x+1, -y+1, -z+1
htab o3 o4_$4
htab o6 o4w_$3
htab o1w o5_$1
htab o1w o6_$3
htab o2w o1_$2
htab O2W O1W
htab o3w o3_$4
htab O3W O2W
htab O4W O5W
htab O5W O2
htab O5W O3w
BOND $H
delu 0.0005 cd n3
delu 0.0005 cd o2
delu 0.0005 cd o1
delu 0.001 cd o5
delu 0.001 cd n1
delu 0.001 cd n2
delu 0.001 cd n4
WGHT    0.031500    0.616400
FVAR       0.42280
CD    3    0.921272    0.297983    0.262351    11.00000    0.04353    0.03857 =
         0.02888   -0.00080   -0.00605   -0.00945
N1    4    1.097842    0.160755    0.326368    11.00000    0.04939    0.04012 =
         0.03622   -0.00157   -0.01133   -0.01217
N2    4    0.851588    0.297282    0.407567    11.00000    0.05103    0.04383 =
         0.03330   -0.00078   -0.00397   -0.01726
N3    4    0.854302    0.325060    0.128995    11.00000    0.05236    0.04364 =
         0.03392    0.00428   -0.00773   -0.01646
N4    4    1.092508    0.321157    0.153774    11.00000    0.04926    0.04433 =
         0.03454   -0.00352   -0.00438   -0.01314
O1    5    0.983473    0.494404    0.309791    11.00000    0.04320    0.04801 =
         0.05889   -0.00645   -0.00537   -0.00970
O1W   5    0.096486    0.880788    0.198862    11.00000    0.07556    0.07161 =
         0.07427   -0.00480   -0.00694    0.00180
AFIX   3
H1WA  2    0.037106    0.946408    0.215212    11.00000   -1.50000
H1WB  2    0.153706    0.898988    0.172232    11.00000   -1.50000
AFIX   0
O2    5    0.793074    0.506152    0.282324    11.00000    0.05534    0.03980 =
         0.05014   -0.00045   -0.01740   -0.01332
O2W   5    0.152467    0.633221    0.246629    11.00000    0.06274    0.08280 =
         0.07555    0.00667   -0.01324   -0.02943
AFIX   3
H2WA  2    0.105087    0.595261    0.271839    11.00000   -1.50000
H2WB  2    0.121927    0.703631    0.242009    11.00000   -1.50000
AFIX   0
O3    5    0.564286    0.715684    0.679065    11.00000    0.06093    0.08223 =
         0.04290   -0.00314   -0.00429   -0.01341
AFIX  83
H3A   2    0.484309    0.735744    0.684920    11.00000   -1.50000
AFIX   0
O3W   5    0.411735    0.500876    0.223501    11.00000    0.06612    0.09131 =
         0.11036    0.01685   -0.02189   -0.02529
AFIX   3
H3WA  2    0.411135    0.450376    0.263041    11.00000   -1.50000
H3WB  2    0.341495    0.557776    0.233461    11.00000   -1.50000
AFIX   0
O4    5    0.694337    0.219107    0.292527    11.00000    0.06013    0.05745 =
         0.04628   -0.00643   -0.00260   -0.01424
O4W   5    0.525502    0.827200    0.145616    11.00000    0.08133    0.08565 =
         0.10826    0.01696   -0.02251   -0.03178
AFIX   3
H4WA  2    0.589842    0.850910    0.134156    11.00000   -1.50000
H4WB  2    0.544102    0.768690    0.182226    11.00000   -1.50000
AFIX   0
O5    5    0.897762    0.100858    0.247753    11.00000    0.05055    0.04528 =
         0.05754    0.00012   -0.01455   -0.01486
O5W   5    0.545921    0.647744    0.260748    11.00000    0.08352    0.09923 =
         0.16613    0.01930   -0.06323   -0.02719
AFIX   3
H5WB  2    0.620281    0.606114    0.269798    11.00000   -1.50000
H5WA  2    0.517821    0.582024    0.254538    11.00000   -1.50000
AFIX   0
O6    5    0.698497    0.053482   -0.096145    11.00000    0.06265    0.09393 =
         0.04976   -0.00485   -0.01593   -0.01860
AFIX  83
H6A   2    0.623500    0.092271   -0.101526    11.00000   -1.50000
AFIX   0
C1    1    0.776410    0.118416    0.263838    11.00000    0.05490    0.04616 =
         0.03461    0.00766   -0.01139   -0.01991
C2    1    0.729954    0.014944    0.243010    11.00000    0.06933    0.05368 =
         0.05375    0.01126   -0.01650   -0.03282
AFIX  23
H2A   2    0.645087    0.021874    0.278038    11.00000   -1.20000
H2B   2    0.791421   -0.065285    0.253374    11.00000   -1.20000
AFIX   0
C3    1    0.718973    0.022823    0.152778    11.00000    0.05664    0.03871 =
         0.05234    0.00162   -0.01423   -0.02220
C4    1    0.829889   -0.021010    0.090631    11.00000    0.05092    0.04511 =
         0.06453   -0.00279   -0.01917   -0.00692
AFIX  43
H4A   2    0.911106   -0.058421    0.104857    11.00000   -1.20000
AFIX   0
C5    1    0.822351   -0.010350    0.008546    11.00000    0.04860    0.05436 =
         0.05723   -0.01088   -0.00682   -0.00650
AFIX  43
H5A   2    0.898220   -0.039494   -0.032004    11.00000   -1.20000
AFIX   0
C6    1    0.702539    0.043477   -0.013982    11.00000    0.05125    0.04763 =
         0.05054   -0.00501   -0.01197   -0.01522
C7    1    0.590568    0.086347    0.046676    11.00000    0.04467    0.05516 =
         0.05775   -0.00281   -0.01332   -0.01409
AFIX  43
H7A   2    0.509226    0.121465    0.032222    11.00000   -1.20000
AFIX   0
C8    1    0.599681    0.076920    0.129182    11.00000    0.04860    0.05608 =
         0.05419   -0.00418   -0.00494   -0.01937
AFIX  43
H8A   2    0.523972    0.107617    0.169625    11.00000   -1.20000
AFIX   0
C9    1    0.867404    0.553531    0.307470    11.00000    0.04849    0.03746 =
         0.03225    0.00261   -0.00349   -0.01357
C10   1    0.808344    0.687528    0.338476    11.00000    0.05086    0.03538 =
         0.04749    0.00081   -0.00380   -0.01365
AFIX  23
H10A  2    0.876925    0.725701    0.330833    11.00000   -1.20000
H10B  2    0.744391    0.734405    0.306319    11.00000   -1.20000
AFIX   0
C11   1    0.742492    0.693511    0.429141    11.00000    0.04372    0.03355 =
         0.04568   -0.00542   -0.00464   -0.01282
C12   1    0.609404    0.749767    0.454089    11.00000    0.04742    0.06930 =
         0.04828    0.00159   -0.01181   -0.00156
AFIX  43
H12A  2    0.559301    0.783595    0.414508    11.00000   -1.20000
AFIX   0
C13   1    0.548251    0.757225    0.536756    11.00000    0.04141    0.08016 =
         0.05214   -0.00271   -0.00322    0.00010
AFIX  43
H13A  2    0.457998    0.795659    0.552100    11.00000   -1.20000
AFIX   0
C14   1    0.620506    0.707984    0.596309    11.00000    0.04950    0.04994 =
         0.04463   -0.00604   -0.00596   -0.01337
C15   1    0.753835    0.649704    0.572563    11.00000    0.04907    0.05409 =
         0.05044   -0.00210   -0.01656   -0.01328
AFIX  43
H15A  2    0.803533    0.614982    0.612212    11.00000   -1.20000
AFIX   0
C16   1    0.813611    0.642897    0.489828    11.00000    0.03839    0.04814 =
         0.05627   -0.00749   -0.00912   -0.00935
AFIX  43
H16A  2    0.903686    0.603430    0.474481    11.00000   -1.20000
AFIX   0
C17   1    1.214695    0.089559    0.287319    11.00000    0.05490    0.04849 =
         0.04991   -0.00518   -0.01074   -0.00877
AFIX  43
H17A  2    1.235365    0.092892    0.229878    11.00000   -1.20000
AFIX   0
C18   1    1.308069    0.009947    0.328203    11.00000    0.05469    0.05493 =
         0.07972   -0.00232   -0.01646   -0.00584
AFIX  43
H18A  2    1.389206   -0.038376    0.298614    11.00000   -1.20000
AFIX   0
C19   1    1.278431    0.004225    0.411990    11.00000    0.06582    0.05284 =
         0.07909    0.01154   -0.03688   -0.01242
AFIX  43
H19A  2    1.340465   -0.046803    0.440335    11.00000   -1.20000
AFIX   0
C20   1    1.155585    0.074410    0.455663    11.00000    0.06957    0.04578 =
         0.05107    0.00873   -0.02901   -0.02619
C21   1    1.114916    0.067429    0.543526    11.00000    0.09532    0.06431 =
         0.05332    0.01930   -0.04142   -0.03808
AFIX  43
H21A  2    1.173478    0.015567    0.573812    11.00000   -1.20000
AFIX   0
C22   1    0.995213    0.133473    0.582840    11.00000    0.10533    0.07548 =
         0.03460    0.01353   -0.02585   -0.05178
AFIX  43
H22A  2    0.971708    0.126277    0.639930    11.00000   -1.20000
AFIX   0
C23   1    0.902214    0.215042    0.539292    11.00000    0.07961    0.05774 =
         0.03281    0.00108   -0.01053   -0.04080
C24   1    0.774855    0.285442    0.577799    11.00000    0.08721    0.07942 =
         0.03379   -0.00820    0.00499   -0.04627
AFIX  43
H24A  2    0.748124    0.281972    0.634920    11.00000   -1.20000
AFIX   0
C25   1    0.690373    0.358572    0.532309    11.00000    0.06562    0.07145 =
         0.05141   -0.01515    0.01073   -0.02654
AFIX  43
H25A  2    0.605832    0.405737    0.557729    11.00000   -1.20000
AFIX   0
C26   1    0.732412    0.361976    0.446430    11.00000    0.05528    0.05588 =
         0.04769   -0.00288    0.00013   -0.01565
AFIX  43
H26A  2    0.673909    0.411942    0.415399    11.00000   -1.20000
AFIX   0
C27   1    0.937104    0.224805    0.452419    11.00000    0.05925    0.04112 =
         0.03196    0.00075   -0.01016   -0.02680
C28   1    1.066655    0.152889    0.409793    11.00000    0.05558    0.03658 =
         0.03859    0.00231   -0.01757   -0.02213
C29   1    1.202276    0.333224    0.166036    11.00000    0.05372    0.05324 =
         0.04792   -0.00660   -0.00942   -0.01362
AFIX  43
H29A  2    1.213896    0.331928    0.220125    11.00000   -1.20000
AFIX   0
C30   1    1.301294    0.347752    0.102371    11.00000    0.04811    0.05932 =
         0.06645   -0.01052   -0.00322   -0.01629
AFIX  43
H30A  2    1.377253    0.355789    0.113742    11.00000   -1.20000
AFIX   0
C31   1    1.285097    0.350017    0.022835    11.00000    0.05388    0.05345 =
         0.05621   -0.00536    0.00882   -0.01394
AFIX  43
H31A  2    1.351337    0.357440   -0.020719    11.00000   -1.20000
AFIX   0
C32   1    1.169215    0.341203    0.006813    11.00000    0.05332    0.03878 =
         0.04208   -0.00269    0.00279   -0.00921
C33   1    1.142052    0.350411   -0.074696    11.00000    0.07240    0.05525 =
         0.03405    0.00137    0.00677   -0.01369
AFIX  43
H33A  2    1.205484    0.358725   -0.119863    11.00000   -1.20000
AFIX   0
C34   1    1.027035    0.347249   -0.086891    11.00000    0.07555    0.05798 =
         0.03069    0.00178   -0.00618   -0.01338
AFIX  43
H34A  2    1.012541    0.352164   -0.140498    11.00000   -1.20000
AFIX   0
C35   1    0.926190    0.336495   -0.019357    11.00000    0.06590    0.03695 =
         0.03512    0.00046   -0.01063   -0.01110
C36   1    0.802011    0.341701   -0.029207    11.00000    0.07802    0.05335 =
         0.04577    0.00507   -0.02454   -0.02121
AFIX  43
H36A  2    0.784286    0.345326   -0.081921    11.00000   -1.20000
AFIX   0
C37   1    0.706872    0.341460    0.038542    11.00000    0.06396    0.06096 =
         0.06026    0.01173   -0.02447   -0.02632
AFIX  43
H37A  2    0.623198    0.346469    0.032841    11.00000   -1.20000
AFIX   0
C38   1    0.737158    0.333566    0.116629    11.00000    0.05680    0.05585 =
         0.04932    0.00975   -0.01086   -0.02225
AFIX  43
H38A  2    0.671280    0.334325    0.162614    11.00000   -1.20000
AFIX   0
C39   1    0.948785    0.327426    0.062019    11.00000    0.05488    0.03144 =
         0.03286    0.00004   -0.00620   -0.01045
C40   1    1.073545    0.327908    0.075135    11.00000    0.05124    0.03210 =
         0.03311   -0.00250   -0.00154   -0.00798
HKLF 4
REM  L in P1                     New: P-1
REM R1 =  0.0260 for   7876 Fo > 4sig(Fo)  and  0.0304 for all   8705 data
REM    505 parameters refined using      7 restraints
END
WGHT      0.0300      0.6378
REM Highest difference peak  0.597,  deepest hole -0.299,  1-sigma level  0.046
Q1    1   0.5955  0.6024  0.1999  11.00000  0.05    0.60
Q2    1   0.8855  0.2923  0.3084  11.00000  0.05    0.41
Q3    1   0.8565  0.3432  0.2389  11.00000  0.05    0.29
Q4    1   1.0084  0.5473  0.3129  11.00000  0.05    0.27
Q5    1   1.1182  0.1285  0.4333  11.00000  0.05    0.25
Q6    1   0.7715  0.6760  0.3831  11.00000  0.05    0.24
Q7    1   0.9816  0.4433  0.3082  11.00000  0.05    0.24
Q8    1   0.9611  0.4614  0.2981  11.00000  0.05    0.24
Q9    1   0.7774 -0.0361  0.1263  11.00000  0.05    0.23
Q10   1   0.9313  0.3316  0.0203  11.00000  0.05    0.22
Q11   1   0.8728  0.2984  0.3722  11.00000  0.05    0.22
Q12   1   0.9161  0.2190  0.4962  11.00000  0.05    0.22
Q13   1   0.6559  0.0785  0.0155  11.00000  0.05    0.21
Q14   1   0.4209  0.6577  0.1354  11.00000  0.05    0.21
Q15   1   0.8398  0.6145  0.3290  11.00000  0.05    0.20
Q16   1   1.0027  0.2675  0.2852  11.00000  0.05    0.20
Q17   1   0.3997  0.5318  0.2786  11.00000  0.05    0.20
Q18   1   0.7743  0.6490  0.4587  11.00000  0.05    0.20
Q19   1   0.7217  0.0203  0.1948  11.00000  0.05    0.20
Q20   1   1.0590  0.1788  0.3002  11.00000  0.05    0.20
;
data_global
_journal_date_recd_electronic     2010-10-25
_journal_date_accepted     2011-01-12
_journal_name_full     'Acta Crystallographica, Section E'
_journal_year     2011
_journal_volume     67
_journal_issue      2
_journal_page_first     m246
_journal_page_last     m246
_journal_paper_category     QM
_journal_coeditor_code     GK2315
_publ_contact_author_name     'Yu-Ye Yu'
_publ_contact_author_address
;
Jinhua College of Vocation and Technology,
  Jinhua, Zhejiang 321017,
  P. R. China
;
_publ_contact_author_email     'jhyuyy@sina.com'
_publ_contact_author_fax     '86-579-82232004'
_publ_contact_author_phone     '86-579-83218569'
_publ_section_title
;\
Bis[2-(4-hydroxyphenyl)acetato-\k<i>O</i>]bis(1,10-phenanthroline-\
\k^2^<i>N</i>,<i>N</i>')cadmium pentahydrate
;
loop_
    _publ_author_name
    _publ_author_address
    'Yu-Ye Yu'
;
Jinhua College of Vocation and Technology,
Jinhua, Zhejiang 321017,
People's Republic of China
;
