# Supplementary material for: Bis[2-(4-hy­droxy­phen­yl)acetato-κO]bis­(1,10-phenanthroline-κ2 N,N′)cadmium penta­hydrate
Source: Acta Crystallogr Sect E Struct Rep Online. 2011 Jan 22;67(Pt 2):m246. doi: 10.1107/S1600536811001747 (PMC3051641; doi:10.1107/S1600536811001747)
Supplement: Supplementary file 2 [file e-67-0m246-Isup2.hkl]

# 
# h,k,l, Fc-squared, Fo-squared, sigma(Fo-squared) and status flag 
# 
data_I
_shelx_title ' L in P1                     New: P-1' 
_shelx_refln_list_code          4 
_shelx_F_calc_maximum      237.64 
_exptl_crystal_F_000       887.87 
_reflns_d_resolution_high  0.7659 
 
loop_ 
 _symmetry_equiv_pos_as_xyz 
 'x, y, z' 
 '-x, -y, -z' 
 
_cell_length_a    11.0204 
_cell_length_b    11.3416 
_cell_length_c    16.5546 
_cell_angle_alpha  86.170 
_cell_angle_beta   77.537 
_cell_angle_gamma  70.836 
 
_shelx_F_squared_multiplier     1.000 
 
loop_ 
 _refln_index_h 
 _refln_index_k 
 _refln_index_l 
 _refln_F_squared_calc 
 _refln_F_squared_meas 
 _refln_F_squared_sigma 
 _refln_observed_status 
   1   0   0    28670.63    25993.82    558.80 o 
   2   0   0     2127.18     2160.66     18.29 o 
   3   0   0     1321.39     1384.94     13.25 o 
   4   0   0     1033.51     1043.26      9.69 o 
   5   0   0     4455.13     4520.11     39.68 o 
   6   0   0     4487.27     4833.58     42.73 o 
   7   0   0      180.31      175.48      6.72 o 
   8   0   0     1451.22     1438.69     19.08 o 
   9   0   0      270.88      236.95      6.15 o 
  10   0   0      292.59      280.69      6.61 o 
  11   0   0      244.32      213.49      8.69 o 
  12   0   0      118.28      130.06     10.67 o 
  13   0   0      182.32      204.73      9.61 o 
 -12   1   0       35.00       38.69      9.08 o 
 -11   1   0      107.20      115.10      4.12 o 
 -10   1   0      349.88      360.25      9.62 o 
  -9   1   0      542.06      534.48     10.25 o 
  -8   1   0      261.99      264.37      6.61 o 
  -7   1   0      649.84      631.13     10.53 o 
  -6   1   0       18.29       27.85      3.19 o 
  -5   1   0     1450.59     1542.33     14.49 o 
  -4   1   0    11776.23    12416.70     91.67 o 
  -3   1   0      787.01      837.96     12.48 o 
  -2   1   0    11836.92    12127.40    112.26 o 
  -1   1   0     5630.53     5839.07     70.81 o 
   0   1   0      641.54      683.31      7.86 o 
   1   1   0        4.92       -0.45      0.45 o 
   2   1   0     3889.86     2953.65     63.27 o 
   3   1   0     3260.07     3474.08     52.66 o 
   4   1   0    13592.42    13696.67    108.67 o 
   5   1   0      165.15      209.85      4.13 o 
   6   1   0       27.39       14.54      1.09 o 
   7   1   0       49.61       46.53      1.77 o 
   8   1   0       64.97       62.08      4.31 o 
   9   1   0      708.19      661.57     13.85 o 
  10   1   0       64.08       74.47      5.44 o 
  11   1   0      271.90      276.27     10.30 o 
  12   1   0      175.30      165.54      8.22 o 
  13   1   0        3.02       15.43      5.46 o 
 -12   2   0      170.45      159.97     17.23 o 
 -11   2   0      437.59      450.65     42.91 o 
 -10   2   0       45.47       51.94      4.06 o 
  -9   2   0        0.97       -0.11      2.51 o 
  -8   2   0       82.48       90.60      4.41 o 
  -7   2   0     1580.52     1530.63     20.22 o 
  -6   2   0     2691.25     2644.98     27.78 o 
  -5   2   0     2610.08     2664.28     25.20 o 
  -4   2   0     3185.33     3376.67     28.37 o 
  -3   2   0     1532.90     1604.12     13.96 o 
  -2   2   0      250.67      220.48      3.59 o 
  -1   2   0     6453.99     6827.04     63.94 o 
   0   2   0    12394.31    12152.45    113.82 o 
   1   2   0     2004.64     1979.03     24.89 o 
   2   2   0    22543.79    19751.29   2999.74 o 
   3   2   0        3.29        9.67      1.54 o 
   4   2   0      104.68       60.02      2.23 o 
   5   2   0     2532.33     2715.21     41.99 o 
   6   2   0     3015.52     3253.93     42.80 o 
   7   2   0     2496.95     2336.40     32.24 o 
   8   2   0     1158.32     1130.38     23.60 o 
   9   2   0       76.93       66.50      4.79 o 
  10   2   0      409.80      371.49     10.35 o 
  11   2   0        4.16       -2.23      4.54 o 
  12   2   0       15.94       20.26      4.41 o 
  13   2   0      111.08      114.91      9.27 o 
 -12   3   0       16.65        3.13      6.43 o 
 -11   3   0        6.60        3.67      6.18 o 
 -10   3   0       86.16       97.57      7.78 o 
  -9   3   0      912.37      869.25     17.78 o 
  -8   3   0     1414.58     1385.44     22.68 o 
  -7   3   0        7.45       12.69      2.30 o 
  -6   3   0      221.34      232.87      5.36 o 
  -5   3   0     1163.32     1181.57     12.01 o 
  -4   3   0      347.04      362.39      6.66 o 
  -3   3   0       86.52       81.09      4.21 o 
  -2   3   0      232.43      186.15      3.92 o 
  -1   3   0     5742.69     5679.78     53.83 o 
   0   3   0    56471.37    54722.96    509.21 o 
   1   3   0     3306.99     3122.97     48.26 o 
   2   3   0    50709.27    49953.71    516.45 o 
   3   3   0      856.26      910.32     15.94 o 
   4   3   0     2203.68     2143.56     23.89 o 
   5   3   0     3587.69     3406.40     37.00 o 
   6   3   0     1462.63     1478.45     18.05 o 
   7   3   0       96.75       88.43      3.97 o 
   8   3   0      172.16      158.65      6.19 o 
   9   3   0      371.17      336.54      9.40 o 
  10   3   0       81.52       88.88      5.61 o 
  11   3   0      811.65      763.28     16.40 o 
  12   3   0      224.57      226.77      9.09 o 
  13   3   0      112.58      136.69     10.52 o 
 -11   4   0      114.06      105.67     13.65 o 
 -10   4   0      151.71      173.87     15.16 o 
  -9   4   0      125.76      125.34      6.47 o 
  -8   4   0       15.25       19.54      3.64 o 
  -7   4   0      160.06      154.49     10.20 o 
  -6   4   0        1.65        2.81      2.13 o 
  -5   4   0      461.11      470.66      8.43 o 
  -4   4   0     2792.92     2794.73     26.01 o 
  -3   4   0     1296.50     1284.08     13.06 o 
  -2   4   0      812.51      802.21      9.66 o 
  -1   4   0     2577.85     2620.94     25.08 o 
   0   4   0      183.03      196.87      3.22 o 
   1   4   0       22.29       16.90      1.54 o 
   2   4   0     2286.11     2218.51     25.77 o 
   3   4   0     9516.04     9750.74    117.95 o 
   4   4   0     4670.97     4971.97     60.95 o 
   5   4   0     1227.57     1205.25     15.15 o 
   6   4   0      564.33      556.79      8.82 o 
   7   4   0      452.15      473.81     10.19 o 
   8   4   0      696.51      707.85     13.64 o 
   9   4   0      685.43      719.98     14.56 o 
  10   4   0      246.98      253.57      8.72 o 
  11   4   0       38.99       28.78      6.74 o 
  12   4   0       66.95       58.97      9.68 o 
  13   4   0        9.70        6.02      6.13 o 
  14   4   0       29.89       22.12      6.42 o 
 -10   5   0        5.37       -0.17      7.61 o 
  -9   5   0       43.94       57.23     10.35 o 
  -8   5   0      111.01      111.90      6.34 o 
  -7   5   0      707.60      698.24     14.96 o 
  -6   5   0     1763.47     1717.07     27.20 o 
  -5   5   0       17.77       13.53      2.05 o 
  -4   5   0       63.48       66.36      2.73 o 
  -3   5   0      131.92      138.22      4.06 o 
  -2   5   0     1142.59     1138.65     13.15 o 
  -1   5   0     8275.10     8664.55     74.26 o 
   0   5   0    15907.56    16385.08    138.17 o 
   1   5   0     5086.41     5187.22     54.93 o 
   2   5   0     3435.90     3514.86     38.49 o 
   3   5   0      398.38      443.50      6.34 o 
   4   5   0     3957.39     4154.57     60.16 o 
   5   5   0      369.29      405.54      6.39 o 
   6   5   0     4028.85     4107.54     45.01 o 
   7   5   0     2525.35     2573.87     30.14 o 
   8   5   0       45.30       42.80      3.84 o 
   9   5   0      311.04      311.09     15.61 o 
  10   5   0      278.86      276.18      9.08 o 
  11   5   0       11.91       18.07      3.81 o 
  12   5   0      190.10      184.86     10.46 o 
  13   5   0       79.13       84.93      8.45 o 
  14   5   0       54.17       60.09     17.40 o 
  -9   6   0      320.05      303.93     19.58 o 
  -8   6   0      556.23      556.33     13.95 o 
  -7   6   0       62.61       56.11      5.02 o 
  -6   6   0       41.75       42.78      6.30 o 
  -5   6   0       22.09       14.71      3.34 o 
  -4   6   0     1066.53     1032.07     15.30 o 
  -3   6   0     1812.89     1798.59     22.91 o 
  -2   6   0     1982.29     1911.84     20.66 o 
  -1   6   0     2717.43     2768.68     34.68 o 
   0   6   0     8695.32     8966.96     76.70 o 
   1   6   0     1085.80     1213.05     15.03 o 
   2   6   0     8054.44     8293.63     87.47 o 
   3   6   0     3391.62     3368.56     33.26 o 
   4   6   0      144.91      177.63      4.05 o 
   5   6   0     1164.77     1147.56     13.70 o 
   6   6   0      282.90      296.03      5.79 o 
   7   6   0       15.44       15.78      2.29 o 
   8   6   0      136.46      126.69      5.58 o 
   9   6   0        2.94        2.68      5.50 o 
  10   6   0      253.65      266.84      8.80 o 
  11   6   0      640.82      602.50     24.28 o 
  12   6   0       76.23       83.56      8.04 o 
  13   6   0       10.21       17.17      5.68 o 
  -8   7   0       21.85       19.52      8.84 o 
  -7   7   0      294.61      289.08      9.76 o 
  -6   7   0      459.55      489.45     12.49 o 
  -5   7   0      962.77      961.11     18.27 o 
  -4   7   0      984.06     1002.41     17.90 o 
  -3   7   0       60.51       63.61      6.82 o 
  -2   7   0      806.32      822.38     18.62 o 
  -1   7   0      833.37      751.24     13.21 o 
   0   7   0        9.30       12.16      3.50 o 
   1   7   0      667.14      619.77     14.73 o 
   2   7   0      551.08      524.70      9.73 o 
   3   7   0       24.50       32.71      2.06 o 
   4   7   0      125.83      136.43      3.77 o 
   5   7   0      290.31      284.76      5.80 o 
   6   7   0     1131.35     1146.07     14.07 o 
   7   7   0     1073.85     1073.69     12.68 o 
   8   7   0        1.33       -1.93      1.98 o 
   9   7   0       75.36       81.74      5.14 o 
  10   7   0      163.64      160.12      7.28 o 
  11   7   0       34.02       37.91      6.15 o 
  12   7   0       54.60       54.77      6.91 o 
  13   7   0       14.16       22.49      5.80 o 
  -7   8   0      165.54      174.70     16.22 o 
  -6   8   0      200.77      197.84     10.20 o 
  -5   8   0      125.23      116.69      7.85 o 
  -4   8   0       67.70       51.56     11.55 o 
  -3   8   0        1.31        4.29      2.65 o 
  -2   8   0     1203.05     1200.08     19.74 o 
  -1   8   0     1311.20     1298.59     20.35 o 
   0   8   0      524.21      516.43     14.16 o 
   1   8   0      357.15      389.44     11.91 o 
   2   8   0        2.59        6.35      3.38 o 
   3   8   0       38.80       25.06      3.76 o 
   4   8   0     1380.22     1397.21     16.38 o 
   5   8   0     1759.85     1700.37     19.43 o 
   6   8   0      932.97      918.43     11.28 o 
   7   8   0      639.84      645.42      9.18 o 
   8   8   0        3.71       -0.17      1.75 o 
   9   8   0        0.38       -1.14      2.12 o 
  10   8   0       62.07       66.97      5.50 o 
  11   8   0       88.30       98.85      7.97 o 
  12   8   0      102.15       90.72      8.19 o 
  13   8   0       95.09       83.91      6.92 o 
  -6   9   0       49.58       36.47     10.46 o 
  -5   9   0       32.51       26.01      8.56 o 
  -4   9   0      261.74      263.01     10.68 o 
  -3   9   0      729.21      694.23     14.30 o 
  -2   9   0       43.94       44.04      3.84 o 
  -1   9   0      273.70      276.39      8.76 o 
   0   9   0      169.27      139.16     11.19 o 
   1   9   0       90.82       89.92      7.75 o 
   2   9   0     2312.76     2294.40     41.57 o 
   3   9   0     2184.92     2119.45     38.82 o 
   4   9   0      147.06      160.95      9.64 o 
   5   9   0      279.77      273.96      8.36 o 
   6   9   0        0.12       -1.43      1.92 o 
   7   9   0      197.94      201.12      5.15 o 
   8   9   0      175.89      173.38      5.67 o 
   9   9   0      243.25      242.28      7.77 o 
  10   9   0       98.60      110.33      6.51 o 
  11   9   0       88.83       98.42      6.54 o 
  12   9   0        3.42        2.82      3.65 o 
  13   9   0       51.70       45.06      6.17 o 
  -5  10   0       72.97       68.08     11.97 o 
  -4  10   0       83.32       86.15     12.42 o 
  -3  10   0        3.31        3.12      3.40 o 
  -2  10   0      123.97      106.05      5.23 o 
  -1  10   0      235.50      226.12      8.36 o 
   0  10   0      482.61      506.49     15.73 o 
   1  10   0      711.72      724.47     19.16 o 
   2  10   0      228.79      241.78     13.45 o 
   3  10   0        5.03        5.40      3.83 o 
   4  10   0       20.63       35.68      8.64 o 
   5  10   0       16.70        9.51      4.30 o 
   6  10   0     1102.14     1114.66     20.30 o 
   7  10   0      583.50      589.76     13.56 o 
   8  10   0       61.39       65.33      5.08 o 
   9  10   0       19.97        7.05      4.50 o 
  10  10   0       29.77       18.89      4.18 o 
  11  10   0      102.15      109.22      8.24 o 
  12  10   0      127.85      144.58      8.12 o 
  -4  11   0      244.04      264.27     19.52 o 
  -3  11   0      519.02      502.24     25.79 o 
  -2  11   0      837.76      797.59     15.21 o 
  -1  11   0      712.14      697.22     20.02 o 
   0  11   0       43.78       40.54      6.66 o 
   1  11   0       31.15       38.22      6.05 o 
   2  11   0      467.51      472.29     15.50 o 
   3  11   0      475.15      459.38     15.03 o 
   4  11   0      537.88      554.42     16.74 o 
   5  11   0      284.05      291.07     11.82 o 
   6  11   0        1.28        0.53      3.03 o 
   7  11   0        3.82        5.82      3.35 o 
   8  11   0       60.50       67.88      6.47 o 
  -2  12   0        0.44        6.60      8.39 o 
  -1  12   0       18.08       33.21     15.69 o 
   0  12   0        7.26        9.48      5.02 o 
   1  12   0      134.61      166.01     10.36 o 
   2  12   0      161.92      162.75      9.98 o 
   3  12   0      194.68      191.22     10.20 o 
   4  12   0        3.64        3.76      4.59 o 
   5  12   0      205.48      186.80     15.50 o 
   6  12   0       89.30      100.14      7.92 o 
   7  12   0       22.33       25.47      5.55 o 
   8  12   0        9.53        4.42      6.21 o 
  -1  13   0      194.38      218.00     18.68 o 
   0  13   0       71.91       60.74      8.70 o 
   1  13   0        5.52       14.09      5.75 o 
   2  13   0        5.00        4.48      4.61 o 
   3  13   0       92.00      100.05      8.76 o 
   4  13   0      355.16      336.28     14.03 o 
   5  13   0      265.30      285.93     13.24 o 
   6  13   0      285.97      284.77     12.97 o 
   7  13   0      105.32      107.13     13.26 o 
   8  13   0       48.03       49.00     10.57 o 
   9  13   0       47.32       42.24     10.18 o 
   2  14   0       51.75       61.72      8.38 o 
   3  14   0      149.95      170.78     23.89 o 
   4  14   0       59.64       77.28      8.69 o 
   5  14   0       12.91       14.05      5.62 o 
   6  14   0       11.11       10.07      8.34 o 
   7  14   0       22.36       31.55      9.73 o 
   8  14   0       40.96       41.62     10.96 o 
  -6 -14   1      143.58      136.72     14.04 o 
  -5 -14   1      111.23      145.17     14.54 o 
  -4 -14   1      127.96      138.96     14.38 o 
  -3 -14   1       15.33       22.32      8.61 o 
  -2 -14   1        0.82       -6.38      6.38 o 
  -7 -13   1      132.44      133.51     17.93 o 
  -6 -13   1       37.51       39.15      6.80 o 
  -5 -13   1       92.33       64.87      7.68 o 
  -4 -13   1        0.36        3.08      4.56 o 
  -3 -13   1      107.22      102.66      8.90 o 
  -2 -13   1       97.33       98.70      8.92 o 
  -1 -13   1      119.60      113.84     13.54 o 
   0 -13   1      198.28      231.37     18.80 o 
   1 -13   1       44.49       48.00     11.02 o 
  -8 -12   1      130.04      139.57     12.59 o 
  -7 -12   1        6.25        9.41      3.89 o 
  -6 -12   1       13.01       19.17      4.23 o 
  -5 -12   1      374.40      377.40     14.43 o 
  -4 -12   1      713.12      691.34     19.96 o 
  -3 -12   1      248.35      267.55     12.21 o 
  -2 -12   1       18.41       21.33      5.35 o 
  -1 -12   1        0.55        1.27      4.18 o 
   0 -12   1       13.53        4.20      7.38 o 
   1 -12   1      105.92       99.80     12.98 o 
   2 -12   1      402.57      459.33     25.40 o 
 -12 -11   1       56.84       60.79     20.45 o 
 -11 -11   1       69.17       61.03      9.90 o 
  -8 -11   1       29.77       37.58      4.81 o 
  -7 -11   1       32.33       45.67      7.81 o 
  -6 -11   1      153.96      147.60     12.77 o 
  -5 -11   1      139.48      167.23     11.69 o 
  -4 -11   1       31.89       35.70     10.10 o 
  -3 -11   1       90.89       80.36      7.22 o 
  -2 -11   1      130.44      143.53      8.93 o 
  -1 -11   1      262.73      273.40     16.98 o 
   0 -11   1      349.47      340.36     13.32 o 
   1 -11   1      134.58      139.80     13.54 o 
   2 -11   1      312.94      298.22      8.78 o 
   3 -11   1      145.52      144.05     15.16 o 
   4 -11   1       37.81       49.28     11.41 o 
 -12 -10   1        1.30        0.94      3.74 o 
 -11 -10   1       30.82       32.93      5.02 o 
 -10 -10   1      133.82      133.71      7.14 o 
  -9 -10   1      617.49      626.15     12.54 o 
  -8 -10   1      358.58      363.14      9.00 o 
  -7 -10   1       38.93       47.16      5.87 o 
  -6 -10   1      104.82      113.60      6.29 o 
  -5 -10   1      128.35      115.96      6.17 o 
  -4 -10   1      383.89      380.46     10.68 o 
  -3 -10   1     1425.59     1376.48     50.96 o 
  -2 -10   1     1492.98     1403.23     29.49 o 
  -1 -10   1      718.32      718.25     19.14 o 
   0 -10   1       82.32       64.27      6.69 o 
   1 -10   1      114.16       97.97      7.64 o 
   2 -10   1      690.46      680.83     16.02 o 
   3 -10   1      469.94      443.64     13.24 o 
   4 -10   1      214.20      212.24     16.95 o 
   5 -10   1       72.34       62.32     11.64 o 
 -13  -9   1       81.60       87.53      7.20 o 
 -12  -9   1       90.92      101.27      7.84 o 
 -11  -9   1       22.65       26.48      4.40 o 
 -10  -9   1      186.03      195.27      7.16 o 
  -9  -9   1      216.92      208.31      6.37 o 
  -8  -9   1      112.22      122.34      4.35 o 
  -7  -9   1      311.11      315.26      6.36 o 
  -6  -9   1      852.91      849.17     18.88 o 
  -5  -9   1     1040.18      982.61     18.05 o 
  -4  -9   1     1197.92     1127.01     19.89 o 
  -3  -9   1       92.67      102.77      5.75 o 
  -2  -9   1       80.96       85.21      6.50 o 
  -1  -9   1      364.38      377.56     12.54 o 
   0  -9   1      221.73      241.46     13.62 o 
   1  -9   1       90.51       86.48      3.99 o 
   2  -9   1      815.57      787.92     14.93 o 
   3  -9   1       97.81       96.54      6.51 o 
   4  -9   1        0.16       -3.25      3.25 o 
   5  -9   1        7.69        5.54      7.27 o 
   6  -9   1       73.29       84.36     12.64 o 
   7  -9   1      112.36      131.18     15.22 o 
 -13  -8   1       10.10       16.57      7.10 o 
 -12  -8   1        6.73       11.25      4.92 o 
 -11  -8   1        1.04       -0.81      4.28 o 
 -10  -8   1      393.92      391.15     13.33 o 
  -9  -8   1      402.19      389.90      9.39 o 
  -8  -8   1       95.86       96.88      4.73 o 
  -7  -8   1      335.75      350.62      6.53 o 
  -6  -8   1      966.93      944.03     12.84 o 
  -5  -8   1       73.92       83.12      3.43 o 
  -4  -8   1      269.25      258.96      5.49 o 
  -3  -8   1      536.23      535.64     11.60 o 
  -2  -8   1     1328.52     1303.94     26.03 o 
  -1  -8   1     1515.44     1550.10     29.83 o 
   0  -8   1       62.89       64.52      5.43 o 
   1  -8   1       79.30       86.72      4.13 o 
   2  -8   1        0.07       -0.19      2.55 o 
   3  -8   1     1164.87     1120.56     29.15 o 
   4  -8   1     1953.01     1917.50     36.74 o 
   5  -8   1      354.33      366.48     12.99 o 
   6  -8   1        8.30        4.73      4.18 o 
   7  -8   1       20.39       30.88      9.68 o 
   8  -8   1        0.00       -3.19      7.89 o 
 -13  -7   1        0.05       -0.83      4.34 o 
 -12  -7   1      215.05      220.60     11.12 o 
 -11  -7   1      602.33      568.48     23.36 o 
 -10  -7   1      258.75      246.02      8.95 o 
  -9  -7   1      158.63      139.59      6.66 o 
  -8  -7   1       76.30       76.30      4.10 o 
  -7  -7   1       20.83       22.86      2.46 o 
  -6  -7   1      414.86      400.31      8.08 o 
  -5  -7   1      817.04      786.76     13.44 o 
  -4  -7   1      378.84      397.55      7.05 o 
  -3  -7   1     1739.77     1811.92     19.65 o 
  -2  -7   1      660.04      693.61      9.09 o 
  -1  -7   1      545.63      556.01     12.20 o 
   0  -7   1        6.69       11.07      2.21 o 
   1  -7   1     1378.21     1350.73     31.31 o 
   2  -7   1     2158.72     2103.24     30.19 o 
   3  -7   1     1022.61      994.25     17.24 o 
   4  -7   1        1.22        1.04      3.68 o 
   5  -7   1       81.15       75.18      5.20 o 
   6  -7   1       21.44       14.20      3.65 o 
   7  -7   1      222.40      234.22      9.02 o 
   8  -7   1      215.19      229.58     17.96 o 
   9  -7   1      125.60      139.01     15.27 o 
 -13  -6   1       85.18       75.14      7.98 o 
 -12  -6   1      368.32      362.16     14.91 o 
 -11  -6   1       17.94       20.35      4.66 o 
 -10  -6   1        7.89       13.82      3.59 o 
  -9  -6   1      176.60      170.40      7.09 o 
  -8  -6   1      155.17      160.14      6.56 o 
  -7  -6   1      459.99      498.97      9.18 o 
  -6  -6   1     1363.97     1394.86     18.45 o 
  -5  -6   1       21.48       17.12      2.22 o 
  -4  -6   1      733.43      742.36      9.76 o 
  -3  -6   1       15.53        9.65      1.53 o 
  -2  -6   1     3196.84     3229.07     31.89 o 
  -1  -6   1     1645.44     1661.22     28.16 o 
   0  -6   1      383.50      350.19      5.07 o 
   1  -6   1      315.47      338.40      5.44 o 
   2  -6   1      755.88      696.57     11.97 o 
   3  -6   1       29.92       33.46      2.31 o 
   4  -6   1       86.99       84.28      5.64 o 
   5  -6   1      577.80      550.61     12.42 o 
   6  -6   1     1151.15     1181.10     26.12 o 
   7  -6   1      714.82      714.91     15.64 o 
   8  -6   1       80.58       85.12      6.05 o 
   9  -6   1       14.11       12.31      7.94 o 
 -13  -5   1       16.83       17.95      5.52 o 
 -12  -5   1       21.30        8.52      4.51 o 
 -11  -5   1        1.38       -2.79      2.79 o 
 -10  -5   1      386.60      400.27     15.81 o 
  -9  -5   1      436.98      443.59     17.04 o 
  -8  -5   1       40.33       40.04      3.97 o 
  -7  -5   1        7.42        9.26      2.56 o 
  -6  -5   1      251.34      215.84      5.41 o 
  -5  -5   1     1251.82     1275.53     18.95 o 
  -4  -5   1     4511.07     4475.78     48.69 o 
  -3  -5   1     1142.62     1102.13     12.51 o 
  -2  -5   1     3556.34     3593.54     39.37 o 
  -1  -5   1      972.09      969.04     15.22 o 
   0  -5   1        0.72        4.25      3.43 o 
   1  -5   1     3339.45     3440.70     34.13 o 
   2  -5   1      791.38      856.17      8.65 o 
   3  -5   1     3077.26     3100.47     28.41 o 
   4  -5   1      915.04      934.26     13.45 o 
   5  -5   1        1.56        3.62      1.99 o 
   6  -5   1      269.08      243.32      6.84 o 
   7  -5   1       93.10       98.77      5.90 o 
   8  -5   1       68.51       60.34      5.00 o 
   9  -5   1      186.12      201.67     15.55 o 
  10  -5   1       52.57       48.72     10.57 o 
 -13  -4   1       64.40       60.25      7.66 o 
 -12  -4   1      231.41      217.19     10.90 o 
 -11  -4   1      326.03      336.16     10.40 o 
 -10  -4   1      196.52      197.12     17.60 o 
  -9  -4   1       20.63       10.70      3.24 o 
  -8  -4   1        0.53        4.70      3.99 o 
  -7  -4   1     1363.81     1342.34     23.48 o 
  -6  -4   1     3256.52     3061.12     45.22 o 
  -5  -4   1      667.90      637.05     10.90 o 
  -4  -4   1     3670.91     3776.07     47.31 o 
  -3  -4   1      427.77      447.92      7.06 o 
  -2  -4   1     5665.73     5892.93     72.68 o 
  -1  -4   1     2800.13     2825.88     31.23 o 
   0  -4   1     2167.82     2200.89     24.27 o 
   1  -4   1     3408.11     3506.45     34.32 o 
   2  -4   1     9112.27     9397.21     80.41 o 
   3  -4   1       13.30       21.14      1.64 o 
   4  -4   1       78.11       80.79      3.09 o 
   5  -4   1      890.53      895.36     13.32 o 
   6  -4   1      463.89      490.14     14.72 o 
   7  -4   1      610.63      631.57     13.92 o 
   8  -4   1      491.92      494.10     11.71 o 
   9  -4   1      154.94      162.18      7.15 o 
  10  -4   1       25.76       33.36      5.90 o 
  11  -4   1       10.56        0.22      6.71 o 
 -13  -3   1       74.03       61.45      7.66 o 
 -12  -3   1      142.07      130.27      7.34 o 
 -11  -3   1      121.40      110.43      6.65 o 
 -10  -3   1      913.08      913.06     17.86 o 
  -9  -3   1       57.84       66.22      7.98 o 
  -8  -3   1      232.40      221.85      7.12 o 
  -7  -3   1     1041.43      990.82     16.69 o 
  -6  -3   1      235.93      254.68      7.94 o 
  -5  -3   1        0.08        1.05      1.24 o 
  -4  -3   1       11.45       12.03      1.62 o 
  -3  -3   1     2695.90     2752.48     34.60 o 
  -2  -3   1     2565.92     2424.94     31.12 o 
  -1  -3   1     2502.92     2785.33     35.31 o 
   0  -3   1      269.35      297.52      4.21 o 
   1  -3   1      206.98      209.55      3.45 o 
   2  -3   1      215.98      192.28      3.76 o 
   3  -3   1     3984.35     4005.99     38.68 o 
   4  -3   1     2024.19     1993.95     24.05 o 
   5  -3   1     2548.34     2542.38     27.09 o 
   6  -3   1      570.71      566.06      9.88 o 
   7  -3   1        0.68       -1.90      1.90 o 
   8  -3   1       12.34       15.27      4.26 o 
   9  -3   1       55.58       57.09      4.75 o 
  10  -3   1      220.32      235.19     10.98 o 
  11  -3   1      290.98      298.33     12.89 o 
  12  -3   1       32.72       33.83      7.55 o 
 -13  -2   1        9.29        6.16      3.93 o 
 -12  -2   1      337.92      312.14     13.32 o 
 -11  -2   1      316.22      327.45     10.40 o 
 -10  -2   1      323.05      311.52      9.65 o 
  -9  -2   1      748.85      707.02     14.49 o 
  -8  -2   1        3.96        4.92      2.62 o 
  -7  -2   1      288.36      252.92      7.31 o 
  -6  -2   1      127.15      185.43      3.69 o 
  -5  -2   1     2773.17     2649.69     40.59 o 
  -4  -2   1     6405.41     6624.12     79.38 o 
  -3  -2   1     1534.32     1472.25     25.26 o 
  -2  -2   1      866.51      808.31     37.01 o 
  -1  -2   1       19.19       44.49      1.91 o 
   0  -2   1     1153.87     1375.37     12.45 o 
   1  -2   1    15332.30    15302.90    213.45 o 
   2  -2   1     2835.02     2878.18     44.92 o 
   3  -2   1     8274.20     8371.69     79.74 o 
   4  -2   1     6103.62     6331.46     55.54 o 
   5  -2   1      630.19      812.35      9.77 o 
   6  -2   1      840.82      812.84     13.80 o 
   7  -2   1      594.44      593.82     10.59 o 
   8  -2   1      184.25      204.09      7.04 o 
   9  -2   1      863.35      854.64     14.16 o 
  10  -2   1      195.00      183.22     10.99 o 
  11  -2   1       13.69        9.01      4.83 o 
  12  -2   1       11.47        7.75      6.68 o 
 -13  -1   1       83.09       94.25      7.62 o 
 -12  -1   1      210.89      202.27      8.89 o 
 -11  -1   1      116.33      129.87      7.15 o 
 -10  -1   1       83.63       82.12      5.66 o 
  -9  -1   1       75.29       69.53      5.17 o 
  -8  -1   1     1188.31     1159.22     19.47 o 
  -7  -1   1     1073.02     1050.83     13.94 o 
  -6  -1   1     2309.20     2257.22     20.99 o 
  -5  -1   1      729.59      705.72      7.57 o 
  -4  -1   1      425.38      480.72      5.32 o 
  -3  -1   1     1551.91     1628.10     21.22 o 
  -2  -1   1      153.02      134.68      3.24 o 
   0  -1   1    18038.37    17715.11    153.63 o 
   1  -1   1       40.39       32.18      1.18 o 
   2  -1   1      550.81      523.01      8.17 o 
   3  -1   1       13.35       19.00      1.05 o 
   4  -1   1     1075.46     1007.84      8.90 o 
   5  -1   1     3475.64     3574.85     30.20 o 
   6  -1   1     4854.73     4867.23     43.84 o 
   7  -1   1     1108.01     1149.21     15.87 o 
   8  -1   1      379.28      380.37      8.04 o 
   9  -1   1       28.41       16.88      4.95 o 
  10  -1   1      160.36      162.87      5.82 o 
  11  -1   1      103.53      106.54      4.93 o 
  12  -1   1      148.92      170.19     13.68 o 
  13  -1   1      113.66      115.74     12.98 o 
 -13   0   1        9.63        5.40      4.45 o 
 -12   0   1        8.82        6.77      6.09 o 
 -11   0   1       43.02       58.07      5.56 o 
 -10   0   1      645.37      641.59     12.96 o 
  -9   0   1        2.96       -1.30      1.89 o 
  -8   0   1       19.83       20.82      2.09 o 
  -7   0   1      133.16      118.57      4.08 o 
  -6   0   1       79.21      102.55      3.41 o 
  -5   0   1     2402.75     2271.01     21.15 o 
  -4   0   1     2331.50     2421.45     20.35 o 
  -3   0   1     1994.47     1945.53     19.44 o 
  -2   0   1     7094.70     7263.19     67.68 o 
  -1   0   1     4742.80     5056.04     46.17 o 
   0   0   1       26.97       -0.31      0.98 o 
   1   0   1     2935.49     2940.49     30.54 o 
   2   0   1     4525.03     4693.64     46.07 o 
   3   0   1     2910.22     2871.72     26.15 o 
   4   0   1     1854.24     1943.54     15.76 o 
   5   0   1      977.90      904.90      8.35 o 
   6   0   1      341.58      370.52      5.39 o 
   7   0   1       21.87       19.19      2.20 o 
   8   0   1      807.20      747.90     11.73 o 
   9   0   1      511.31      511.51      9.48 o 
  10   0   1      200.15      210.75      6.44 o 
  11   0   1      150.73      144.28      7.24 o 
  12   0   1       15.61       13.26      7.17 o 
  13   0   1        1.43        8.19      5.27 o 
 -12   1   1      114.82      107.64      7.28 o 
 -11   1   1      100.49      105.50      4.81 o 
 -10   1   1       26.10       47.08      2.98 o 
  -9   1   1        4.46       -1.34      2.21 o 
  -8   1   1      155.10      164.94      5.50 o 
  -7   1   1     2779.78     2767.70     33.57 o 
  -6   1   1     3285.92     3244.43     32.90 o 
  -5   1   1     4187.80     4164.55     32.44 o 
  -4   1   1     8605.75     9246.01     68.80 o 
  -3   1   1      700.71      765.09      8.93 o 
  -2   1   1     1499.02     1469.52     28.24 o 
  -1   1   1    17589.16    17429.11    199.13 o 
   0   1   1    16964.93    16424.60    356.80 o 
   1   1   1    17002.01    17132.98    262.36 o 
   2   1   1    16048.18    16235.53    247.85 o 
   3   1   1     1289.96     1260.87     20.80 o 
   4   1   1      559.21      526.99      5.65 o 
   5   1   1     4229.56     4721.40     38.38 o 
   6   1   1     5327.89     5449.66     44.38 o 
   7   1   1      641.82      600.06      7.72 o 
   8   1   1     1845.68     1783.13     21.94 o 
   9   1   1       90.43       90.31      5.27 o 
  10   1   1        8.99        2.60      3.08 o 
  11   1   1       72.66       86.75      7.79 o 
  12   1   1       70.97       83.35      6.37 o 
  13   1   1      115.03      105.68      8.86 o 
 -12   2   1        7.51        1.61      4.21 o 
 -11   2   1        3.01        3.60      3.86 o 
 -10   2   1      175.40      172.35      7.02 o 
  -9   2   1      511.04      515.05     10.97 o 
  -8   2   1     1069.27     1124.68     16.62 o 
  -7   2   1      321.66      315.48      7.27 o 
  -6   2   1      561.02      554.84      7.85 o 
  -5   2   1        0.62        2.23      1.40 o 
  -4   2   1      231.86      202.49      3.31 o 
  -3   2   1     2625.49     2513.61     22.77 o 
  -2   2   1     1901.99     1976.21     19.76 o 
  -1   2   1       24.83       42.64      4.71 o 
   0   2   1     6260.88     6342.42     59.37 o 
   1   2   1       98.44      127.92      8.56 o 
   2   2   1      137.85       87.52      2.17 o 
   3   2   1       11.40       13.61      5.43 o 
   4   2   1     2471.36     2587.72     32.15 o 
   5   2   1     3703.42     3769.30     36.52 o 
   6   2   1     2802.55     2842.33     42.05 o 
   7   2   1      476.25      468.32      8.11 o 
   8   2   1        0.51       -1.90      2.13 o 
   9   2   1        3.61        6.62      3.02 o 
  10   2   1      587.87      590.49     13.42 o 
  11   2   1      734.21      707.46     15.77 o 
  12   2   1      272.85      278.08     16.50 o 
  13   2   1       48.24       46.23      6.84 o 
 -11   3   1      308.94      345.47     13.86 o 
 -10   3   1      281.84      293.88     12.09 o 
  -9   3   1       99.77       96.77      5.08 o 
  -8   3   1      216.07      190.09      6.30 o 
  -7   3   1       88.75       92.31      3.79 o 
  -6   3   1       31.03       27.91      2.19 o 
  -5   3   1     3346.75     3266.39     27.76 o 
  -4   3   1     5942.77     6328.46     50.62 o 
  -3   3   1     3170.10     3240.00     26.71 o 
  -2   3   1      862.18      914.95     10.48 o 
  -1   3   1     4336.89     4319.77     37.60 o 
   0   3   1    20664.05    21411.14    251.29 o 
   1   3   1    31852.20    31367.77    378.59 o 
   2   3   1    26108.95    27179.98    324.62 o 
   3   3   1    12419.94    12609.67    129.82 o 
   4   3   1      320.14      352.51      5.67 o 
   5   3   1      500.85      565.38      9.55 o 
   6   3   1      163.80      188.05      7.22 o 
   7   3   1     1150.61     1140.24     53.60 o 
   8   3   1     2232.59     2175.47     32.09 o 
   9   3   1     1503.90     1416.28     22.82 o 
  10   3   1      409.34      400.59     10.82 o 
  11   3   1       79.43       83.78      5.94 o 
  12   3   1        0.73        2.61      3.98 o 
  13   3   1      176.25      173.38     10.55 o 
  14   3   1       68.56       86.04      8.77 o 
 -10   4   1        4.39        2.69      7.27 o 
  -9   4   1      135.97      143.88     14.32 o 
  -8   4   1      142.78      162.47      6.99 o 
  -7   4   1      580.64      565.68     10.71 o 
  -6   4   1     1366.15     1403.86     17.59 o 
  -5   4   1      461.06      416.41      7.17 o 
  -4   4   1       33.71       38.01      2.06 o 
  -3   4   1        4.19        7.44      1.24 o 
  -2   4   1     5816.54     6129.30     58.35 o 
  -1   4   1    10865.61    11519.23     97.74 o 
   0   4   1    24391.49    24956.55    224.45 o 
   1   4   1      775.87      857.25     10.48 o 
   2   4   1      255.94      245.87      7.95 o 
   3   4   1       36.02       39.32      2.43 o 
   4   4   1     6133.40     6447.59     54.88 o 
   5   4   1     3266.10     3415.23     41.46 o 
   6   4   1     5269.59     5533.44     71.19 o 
   7   4   1     1168.54     1093.51     24.95 o 
   8   4   1      318.17      298.09     19.52 o 
   9   4   1        0.01        2.71      2.71 o 
  10   4   1      295.46      300.65      9.20 o 
  11   4   1       54.80       62.14      6.58 o 
  12   4   1       97.12       95.59      8.11 o 
  13   4   1      168.57      177.25     10.69 o 
  14   4   1       97.64      106.92      9.60 o 
 -10   5   1      154.22      166.59     15.94 o 
  -9   5   1      160.86      178.68     15.61 o 
  -8   5   1      183.68      175.99      9.44 o 
  -7   5   1       90.24       94.52      5.73 o 
  -6   5   1      627.00      608.45     11.29 o 
  -5   5   1      763.18      771.60     12.56 o 
  -4   5   1     1314.68     1339.85     14.28 o 
  -3   5   1      714.32      702.52      8.47 o 
  -2   5   1     3976.22     4216.04     41.39 o 
  -1   5   1     1043.66      990.82     10.47 o 
   0   5   1       48.48       39.57      2.72 o 
   1   5   1       31.57       24.27      2.57 o 
   2   5   1    24091.72    25087.04    272.97 o 
   3   5   1     5001.01     5126.71    128.35 o 
   4   5   1     2166.18     2199.46     22.26 o 
   5   5   1      274.98      299.16      5.34 o 
   6   5   1     1008.56     1023.16     15.91 o 
   7   5   1       63.48       63.67      3.66 o 
   8   5   1     2241.79     2207.88     38.32 o 
   9   5   1      636.89      646.20     16.63 o 
  10   5   1      332.25      280.91     31.37 o 
  11   5   1      381.35      375.27     13.44 o 
  12   5   1        4.43        3.32      4.09 o 
  13   5   1       17.50        8.11      4.85 o 
  14   5   1        9.36       16.42      5.75 o 
  -9   6   1       38.55       47.94     11.02 o 
  -8   6   1      172.86      191.44      8.31 o 
  -7   6   1      738.84      743.90     16.09 o 
  -6   6   1      551.88      551.50     12.97 o 
  -5   6   1      793.72      773.88     17.96 o 
  -4   6   1      471.96      501.30      8.32 o 
  -3   6   1       63.35       65.54      2.95 o 
  -2   6   1      773.66      765.21     10.13 o 
  -1   6   1     2970.67     3175.46     31.89 o 
   0   6   1     9931.55    10159.23     93.27 o 
   1   6   1     4648.01     4811.40     51.70 o 
   2   6   1     4100.48     4252.13     64.65 o 
   3   6   1     3763.67     4191.52     45.96 o 
   4   6   1     3322.97     3532.46     31.59 o 
   5   6   1      460.89      447.78      6.92 o 
   6   6   1      696.55      712.60      9.75 o 
   7   6   1      316.14      303.41      6.57 o 
   8   6   1      916.64      948.00     20.38 o 
   9   6   1       12.23        9.78      2.93 o 
  10   6   1       33.62       30.55      5.15 o 
  11   6   1      117.66      103.12      7.95 o 
  12   6   1      131.68      138.25      9.13 o 
  13   6   1      162.92      195.18     13.09 o 
  14   6   1      109.98      130.79     10.17 o 
  -8   7   1      156.59      201.78     17.23 o 
  -7   7   1      144.65      145.90      7.46 o 
  -6   7   1      303.10      296.67     15.59 o 
  -5   7   1       47.85       60.43      5.36 o 
  -4   7   1      217.31      209.98      7.22 o 
  -3   7   1      600.06      587.50     12.16 o 
  -2   7   1     1833.55     1808.24     26.65 o 
  -1   7   1     2345.12     2388.95     33.09 o 
   0   7   1     2540.16     2586.62     26.09 o 
   1   7   1       36.97       33.52      3.35 o 
   2   7   1      591.31      572.71     10.40 o 
   3   7   1      521.76      503.69      7.34 o 
   4   7   1     3387.10     3476.25     34.75 o 
   5   7   1     1631.60     1674.43     16.93 o 
   6   7   1      824.89      866.25     11.42 o 
   7   7   1       72.95       76.69      3.36 o 
   8   7   1        3.44        1.68      1.55 o 
   9   7   1        0.58        2.62      1.94 o 
  10   7   1      476.58      450.39     14.07 o 
  11   7   1      383.60      340.91     12.74 o 
  12   7   1      153.73      162.70     11.75 o 
  13   7   1      136.24      149.87     10.30 o 
  -7   8   1       18.80       16.45      8.56 o 
  -6   8   1      250.58      209.67     16.45 o 
  -5   8   1      312.20      342.89     12.67 o 
  -4   8   1       94.45       92.11      9.28 o 
  -3   8   1      257.50      241.96      8.30 o 
  -2   8   1        6.16        3.78      2.53 o 
  -1   8   1       18.74       19.14      2.67 o 
   0   8   1      823.11      840.47     13.73 o 
   1   8   1      880.78      903.02     40.08 o 
   2   8   1     3328.67     3253.61     54.15 o 
   3   8   1     2538.46     2495.93     34.03 o 
   4   8   1       51.40       53.42      3.21 o 
   5   8   1      317.50      341.50      5.85 o 
   6   8   1      473.35      461.65     11.06 o 
   7   8   1      416.07      436.80      7.80 o 
   8   8   1      492.88      495.15      8.61 o 
   9   8   1      183.38      173.87      6.08 o 
  10   8   1       65.09       76.69      5.50 o 
  11   8   1       37.86       32.89      4.87 o 
  12   8   1        6.05       11.34      4.74 o 
  13   8   1      100.03      113.30      7.70 o 
  -6   9   1       78.24       75.30     12.53 o 
  -5   9   1       30.66       33.17      9.57 o 
  -4   9   1      216.02      211.70      9.74 o 
  -3   9   1       22.53       16.55      3.48 o 
  -2   9   1      715.47      708.59     14.04 o 
  -1   9   1     1950.89     1866.69     27.72 o 
   0   9   1     3074.41     2965.82     51.91 o 
   1   9   1     1785.90     1678.82     39.75 o 
   2   9   1      213.41      229.40     27.47 o 
   3   9   1      366.93      393.16     12.38 o 
   4   9   1     1311.19     1286.55     35.16 o 
   5   9   1      195.93      199.59      5.85 o 
   6   9   1     1056.23     1095.43     16.39 o 
   7   9   1      632.83      620.80      9.99 o 
   8   9   1      192.10      190.02      5.50 o 
   9   9   1        1.95        6.29      3.17 o 
  10   9   1       38.86       36.53      4.65 o 
  11   9   1       58.23       79.04      6.07 o 
  12   9   1      128.97      142.41      8.59 o 
  13   9   1       60.58       70.03      6.76 o 
  -5  10   1       65.71       52.42     11.08 o 
  -4  10   1      684.24      723.10     31.16 o 
  -3  10   1      241.90      242.33      8.24 o 
  -2  10   1       57.51       58.25      7.45 o 
  -1  10   1      289.84      275.15      7.16 o 
   0  10   1      256.82      242.50     10.97 o 
   1  10   1      269.14      255.98     18.82 o 
   2  10   1     1791.22     1775.87     34.94 o 
   3  10   1       67.97       62.84      5.92 o 
   4  10   1      435.33      454.59     14.06 o 
   5  10   1     1220.02     1149.61     20.63 o 
   6  10   1        1.74        1.51      4.27 o 
   7  10   1       77.99       87.71      7.51 o 
   8  10   1      136.82      145.89     14.01 o 
   9  10   1       94.81      101.14     10.41 o 
  10  10   1      202.34      221.91     10.44 o 
  11  10   1       33.24       37.33      4.87 o 
  12  10   1       14.46        6.95      3.92 o 
  -4  11   1       23.62       29.87     10.57 o 
  -3  11   1        4.75       12.23      5.52 o 
  -2  11   1        2.51        0.13      2.54 o 
  -1  11   1       22.86       28.89      6.07 o 
   0  11   1      525.12      534.17     16.93 o 
   1  11   1      792.89      758.12     20.53 o 
   2  11   1      373.63      379.76     13.63 o 
   3  11   1       54.76       55.06      6.25 o 
   4  11   1       42.41       41.97      5.79 o 
   5  11   1      481.98      447.03     14.66 o 
   6  11   1      103.89      120.81      6.62 o 
   7  11   1       55.03       70.07      6.61 o 
   8  11   1      123.36      156.13     13.09 o 
  11  11   1        2.87        2.52      6.27 o 
  12  11   1        0.25        1.96      6.27 o 
  -2  12   1      516.24      561.04     19.00 o 
  -1  12   1      676.81      661.68     20.43 o 
   0  12   1      358.04      298.02     20.59 o 
   1  12   1        8.99        6.30      4.83 o 
   2  12   1       13.73       20.63      5.62 o 
   3  12   1      238.21      241.43     12.28 o 
   4  12   1      702.34      670.49     59.83 o 
   5  12   1      160.93      182.77     10.26 o 
   6  12   1       50.31       73.90     12.25 o 
   7  12   1       38.16       15.72      7.16 o 
   8  12   1        3.64        2.13      6.32 o 
   9  12   1       41.00       50.74      9.51 o 
  -1  13   1       36.10       47.37      7.70 o 
   0  13   1       43.03       28.99      6.62 o 
   1  13   1       31.84       37.73      6.71 o 
   2  13   1      228.68      236.73     12.25 o 
   3  13   1      139.17      165.04     10.17 o 
   4  13   1      100.30      105.70     16.25 o 
   5  13   1      150.32      140.17      9.59 o 
   6  13   1       38.31       57.73     11.02 o 
   7  13   1      278.89      251.40     17.57 o 
   8  13   1       39.13       30.43      8.84 o 
   9  13   1       36.38       41.34      9.68 o 
   1  14   1      143.65      132.16     11.38 o 
   2  14   1       15.02       14.88     10.04 o 
   3  14   1        5.03        5.28      7.55 o 
   4  14   1       93.55       93.43     16.89 o 
   5  14   1      342.75      307.40     20.92 o 
   6  14   1      280.76      281.44     19.52 o 
   7  14   1       64.22       23.44      8.95 o 
   8  14   1       25.62       33.45     10.13 o 
  -7 -14   2      131.23      126.48     13.71 o 
  -6 -14   2        6.43        3.30      6.66 o 
  -5 -14   2        7.54       19.24      8.28 o 
  -4 -14   2       68.26       76.70     11.92 o 
  -3 -14   2      151.33      134.99     14.71 o 
  -2 -14   2      178.26      191.93     17.12 o 
  -8 -13   2        6.15       25.68      8.17 o 
  -7 -13   2       13.43       21.81      5.85 o 
  -6 -13   2       42.27       58.57     10.29 o 
  -5 -13   2      222.55      231.82     17.01 o 
  -4 -13   2       98.72      123.52     13.20 o 
  -3 -13   2       45.34       52.47      9.96 o 
  -2 -13   2       64.87       78.21     12.03 o 
  -1 -13   2        0.52        2.91      7.05 o 
   0 -13   2       10.14       13.09      8.73 o 
  -9 -12   2      180.94      191.93     14.88 o 
  -8 -12   2      495.98      518.07     25.31 o 
  -7 -12   2      147.90      160.93     10.03 o 
  -6 -12   2       93.93       92.13      8.03 o 
  -5 -12   2      202.96      222.40     11.15 o 
  -4 -12   2       38.50       40.11      8.39 o 
  -3 -12   2       98.49       92.64     11.08 o 
  -2 -12   2       82.93       87.10     10.91 o 
  -1 -12   2       75.36       60.03     10.46 o 
   0 -12   2      235.85      223.21     16.67 o 
   1 -12   2      317.24      301.64     19.75 o 
   2 -12   2      133.49      129.00     14.94 o 
 -11 -11   2       37.41       38.92      6.50 o 
 -10 -11   2      228.89      220.13     15.27 o 
  -9 -11   2      433.34      462.44     16.15 o 
  -8 -11   2      182.16      203.82     11.16 o 
  -7 -11   2       16.63       12.59      4.74 o 
  -6 -11   2       21.97       23.83      4.93 o 
  -5 -11   2      219.51      201.62     10.67 o 
  -4 -11   2      204.30      210.62     10.38 o 
  -3 -11   2      432.13      450.18     15.21 o 
  -2 -11   2      514.10      496.20     16.18 o 
  -1 -11   2      495.34      468.40     22.04 o 
   0 -11   2        8.98        4.25      6.32 o 
   1 -11   2      320.89      316.52     19.19 o 
   2 -11   2      135.36       98.68     12.75 o 
   3 -11   2      193.71      211.12     16.78 o 
   4 -11   2      420.10      416.82     24.17 o 
 -12 -10   2       52.36       69.36      6.53 o 
 -11 -10   2      105.29       92.60      6.85 o 
 -10 -10   2      212.97      222.99      9.02 o 
  -9 -10   2        5.41        8.62      3.22 o 
  -8 -10   2      307.71      337.74      9.01 o 
  -7 -10   2      513.14      510.35     15.84 o 
  -6 -10   2      737.25      737.55     19.62 o 
  -5 -10   2      309.77      309.71      9.62 o 
  -4 -10   2      299.60      293.47      9.55 o 
  -3 -10   2       93.42       99.69      7.45 o 
  -2 -10   2      246.01      242.67     14.74 o 
  -1 -10   2      437.74      425.12     14.21 o 
   0 -10   2     1012.29     1025.74     34.46 o 
   1 -10   2      335.48      355.17     19.47 o 
   2 -10   2      496.16      511.80     13.00 o 
   3 -10   2      287.88      254.78      9.78 o 
   4 -10   2        7.45        2.85      7.27 o 
   5 -10   2       31.85       35.30     10.18 o 
 -12  -9   2        0.08       -4.13      5.87 o 
 -11  -9   2        0.51       -3.66      5.17 o 
 -10  -9   2      128.00      130.76      6.18 o 
  -9  -9   2      834.70      848.89     13.48 o 
  -8  -9   2     1668.26     1709.46     21.19 o 
  -7  -9   2      374.47      394.73     11.10 o 
  -6  -9   2       10.34       12.40      2.90 o 
  -5  -9   2      182.97      181.25      8.38 o 
  -4  -9   2      863.24      836.86     16.49 o 
  -3  -9   2     1807.27     1856.27     29.16 o 
  -2  -9   2     1513.26     1523.89     30.52 o 
  -1  -9   2      349.72      340.49     15.22 o 
   0  -9   2      262.55      255.49     12.70 o 
   1  -9   2       46.68       42.57      5.20 o 
   2  -9   2       33.36       27.02      4.76 o 
   3  -9   2      591.72      591.50     20.53 o 
   4  -9   2      602.26      588.32     16.34 o 
   5  -9   2      174.00      190.37     16.45 o 
   6  -9   2       40.79       38.26     10.24 o 
   7  -9   2        0.04       -6.99      7.10 o 
 -13  -8   2       22.19       18.40      5.65 o 
 -12  -8   2       53.57       61.12      7.39 o 
 -11  -8   2      309.10      324.28     11.22 o 
 -10  -8   2      283.43      265.90      8.16 o 
  -9  -8   2      417.49      417.21     10.00 o 
  -8  -8   2      101.23      117.87      6.10 o 
  -7  -8   2      142.65      137.28      6.03 o 
  -6  -8   2      299.53      309.13      6.61 o 
  -5  -8   2     1042.11     1052.20     15.31 o 
  -4  -8   2      740.14      737.03     12.01 o 
  -3  -8   2      208.34      211.83      7.23 o 
  -2  -8   2      373.08      400.09     10.90 o 
  -1  -8   2        5.80       10.49      3.46 o 
   0  -8   2       63.78       54.03      5.24 o 
   1  -8   2     1053.41     1029.70     16.87 o 
   2  -8   2     1083.71     1070.06     26.71 o 
   3  -8   2      352.90      343.29     11.09 o 
   4  -8   2      457.83      453.77     13.87 o 
   5  -8   2       77.49       69.55     12.25 o 
   6  -8   2       14.26        9.81      4.78 o 
   7  -8   2      151.44      141.76     14.49 o 
   8  -8   2      157.61      188.24     17.62 o 
 -13  -7   2       77.11       81.12      8.35 o 
 -12  -7   2      149.21      149.66     10.00 o 
 -11  -7   2       16.94       26.49      4.34 o 
 -10  -7   2       36.22       33.75      5.09 o 
  -9  -7   2      436.71      423.55     11.41 o 
  -8  -7   2      373.64      382.43      8.77 o 
  -7  -7   2      347.20      334.41      9.18 o 
  -6  -7   2      593.05      584.92     10.46 o 
  -5  -7   2      502.32      539.72     12.37 o 
  -4  -7   2        1.25        3.18      1.66 o 
  -3  -7   2      158.68      175.11      4.17 o 
  -2  -7   2      542.13      514.84     13.49 o 
  -1  -7   2     1504.48     1620.54     23.33 o 
   0  -7   2     2080.74     2130.76     29.32 o 
   1  -7   2      511.57      475.72     12.12 o 
   2  -7   2      721.80      725.65     18.80 o 
   3  -7   2       26.12       20.86      9.23 o 
   4  -7   2     1021.68     1004.79     22.38 o 
   5  -7   2     1360.03     1334.04     35.30 o 
   6  -7   2      570.40      567.15     13.60 o 
   7  -7   2      234.46      242.17      9.19 o 
   8  -7   2       93.24       92.30     12.92 o 
   9  -7   2        2.15       -6.88      6.88 o 
 -13  -6   2       11.23       20.06      7.36 o 
 -12  -6   2       24.89       23.61      4.52 o 
 -11  -6   2       35.89       51.56      5.41 o 
 -10  -6   2      321.43      314.65     10.03 o 
  -9  -6   2     1743.15     1711.65     41.21 o 
  -8  -6   2     1578.18     1525.89     24.36 o 
  -7  -6   2      457.93      457.16     10.41 o 
  -6  -6   2      664.65      687.56     13.14 o 
  -5  -6   2      977.62      950.70     13.68 o 
  -4  -6   2     1105.58     1101.04     15.05 o 
  -3  -6   2     3592.22     3685.38     36.42 o 
  -2  -6   2      403.50      415.48      6.28 o 
  -1  -6   2      176.68      182.12      4.00 o 
   0  -6   2      107.45       92.77      2.72 o 
   1  -6   2       10.45       13.10      2.09 o 
   2  -6   2     1328.44     1245.48     16.08 o 
   3  -6   2     2034.90     2109.61     25.51 o 
   4  -6   2     1438.38     1410.69     18.89 o 
   5  -6   2     1177.00     1121.98     22.60 o 
   6  -6   2      187.87      183.26     10.93 o 
   7  -6   2      106.92      111.28      6.34 o 
   8  -6   2      409.01      434.29     12.09 o 
   9  -6   2      263.90      280.88     18.68 o 
  10  -6   2       88.10      101.42     13.65 o 
 -13  -5   2       11.56        2.66      4.45 o 
 -12  -5   2       49.73       63.15      5.98 o 
 -11  -5   2       95.29       87.14      6.18 o 
 -10  -5   2      455.09      418.92     11.46 o 
  -9  -5   2      258.61      232.63      8.40 o 
  -8  -5   2        3.54        3.20      2.78 o 
  -7  -5   2     3024.57     2959.67     40.15 o 
  -6  -5   2     2907.46     2889.03     47.86 o 
  -5  -5   2     1131.74     1181.58     26.74 o 
  -4  -5   2     2495.84     2618.71     30.17 o 
  -3  -5   2     1798.27     1841.97     22.01 o 
  -2  -5   2     1270.91     1356.48     14.74 o 
  -1  -5   2     2605.54     2608.93     26.19 o 
   0  -5   2     5154.05     5199.95     45.05 o 
   1  -5   2     7239.13     7414.95     63.77 o 
   2  -5   2     3707.45     3812.78     43.50 o 
   3  -5   2       35.61       38.96      2.51 o 
   4  -5   2       41.86       32.96      2.59 o 
   5  -5   2        4.00        3.24      1.99 o 
   6  -5   2     2044.61     1992.50     40.48 o 
   7  -5   2     1022.22      997.88     15.87 o 
   8  -5   2      248.25      287.20     10.35 o 
   9  -5   2        7.84        7.61      7.44 o 
  10  -5   2        0.07        5.20      7.44 o 
 -13  -4   2       34.82       33.70      5.42 o 
 -12  -4   2       51.15       58.40      6.08 o 
 -11  -4   2      118.19      131.19      7.06 o 
 -10  -4   2      629.14      607.92     27.80 o 
  -9  -4   2      644.50      565.98     12.88 o 
  -8  -4   2     1311.46     1273.99     21.06 o 
  -7  -4   2      311.63      315.74      8.28 o 
  -6  -4   2       85.24       85.94      5.30 o 
  -5  -4   2      176.58      147.86      6.31 o 
  -4  -4   2     2426.83     2493.06     40.24 o 
  -3  -4   2     9692.24     9652.07    100.41 o 
  -2  -4   2     5373.68     5349.20     56.79 o 
  -1  -4   2     2605.63     2579.76     28.83 o 
   0  -4   2      278.65      266.81      3.64 o 
   1  -4   2      159.63      183.38      3.80 o 
   2  -4   2     4917.55     5069.71     48.67 o 
   3  -4   2      199.37      194.50      4.19 o 
   4  -4   2     1156.13     1065.33     14.54 o 
   5  -4   2      106.04      114.97      4.33 o 
   6  -4   2       34.34       41.77      3.24 o 
   7  -4   2      233.40      211.12      6.55 o 
   8  -4   2       67.33       64.11      4.83 o 
   9  -4   2      110.09      111.93      6.12 o 
  10  -4   2      404.13      421.24     16.36 o 
  11  -4   2      108.56      120.84      9.27 o 
 -13  -3   2       36.30       27.70      5.02 o 
 -12  -3   2      230.98      232.64     17.14 o 
 -11  -3   2      201.72      206.71      9.78 o 
 -10  -3   2      261.76      239.46      8.56 o 
  -9  -3   2     1058.47     1013.28     18.53 o 
  -8  -3   2      412.22      393.90      9.84 o 
  -7  -3   2     1080.01     1041.52     17.46 o 
  -6  -3   2     1328.58     1319.83     20.06 o 
  -5  -3   2     4891.76     4816.34     73.83 o 
  -4  -3   2     3048.90     3019.47     47.39 o 
  -3  -3   2     2268.91     2304.82     40.64 o 
  -2  -3   2     2775.76     2989.75     47.05 o 
  -1  -3   2     2158.94     2182.84     28.02 o 
   0  -3   2     3766.76     3987.40     38.18 o 
   1  -3   2     1177.48     1081.25     15.68 o 
   2  -3   2     1228.93     1184.39     15.06 o 
   3  -3   2     1299.57     1339.36     15.03 o 
   4  -3   2      668.33      657.51     10.07 o 
   5  -3   2        6.00        7.64      1.51 o 
   6  -3   2      495.78      486.74      8.97 o 
   7  -3   2     1096.69     1070.52     20.30 o 
   8  -3   2     1110.86     1135.44     19.57 o 
   9  -3   2      519.61      511.44     11.97 o 
  10  -3   2      290.08      285.92     11.91 o 
  11  -3   2        2.79        6.04      5.99 o 
  12  -3   2        7.01       -4.44      4.84 o 
 -13  -2   2       75.60       72.99      6.69 o 
 -12  -2   2      162.92      144.11      7.78 o 
 -11  -2   2        7.50        2.86      3.38 o 
 -10  -2   2        5.75        3.10      4.53 o 
  -9  -2   2       23.18       24.74      4.21 o 
  -8  -2   2      358.75      359.19      9.46 o 
  -7  -2   2      368.44      348.41     12.49 o 
  -6  -2   2      114.02       86.70      2.68 o 
  -5  -2   2       49.22       44.07      1.93 o 
  -4  -2   2      621.86      699.28     14.01 o 
  -3  -2   2     1927.26     1730.33     28.29 o 
  -2  -2   2     5622.08     5893.06     86.96 o 
  -1  -2   2       30.35       -1.26      1.26 o 
   0  -2   2     4505.10     4597.73     43.52 o 
   1  -2   2     2103.01     2059.50     20.78 o 
   2  -2   2     1799.09     1749.47     20.59 o 
   3  -2   2      656.69      595.72      7.69 o 
   4  -2   2     1267.75     1372.96     13.81 o 
   5  -2   2      849.00      798.24      9.18 o 
   6  -2   2     1006.33      964.04     14.14 o 
   7  -2   2      233.89      245.64      6.27 o 
   8  -2   2       71.24       65.37      4.35 o 
   9  -2   2       17.22       18.74      5.18 o 
  10  -2   2       23.71       20.87      3.55 o 
  11  -2   2      159.56      174.39      9.71 o 
  12  -2   2      196.65      195.88     10.84 o 
 -13  -1   2       19.66       22.46      5.18 o 
 -12  -1   2       39.39       49.96      5.70 o 
 -11  -1   2       90.35       92.89      6.38 o 
 -10  -1   2     1019.89      968.69     18.85 o 
  -9  -1   2      482.64      455.35     11.49 o 
  -8  -1   2       72.69       76.66      4.85 o 
  -7  -1   2      400.88      390.42      7.89 o 
  -6  -1   2        9.98        4.51      1.61 o 
  -5  -1   2       92.73      129.92      2.34 o 
  -4  -1   2     4234.06     4158.92     36.30 o 
  -3  -1   2     7085.95     7301.27     54.45 o 
  -2  -1   2     5353.68     5567.48     51.31 o 
  -1  -1   2     7027.69     7168.03     68.98 o 
   0  -1   2      418.92      402.32      3.70 o 
   1  -1   2    13840.79    13929.50    126.86 o 
   2  -1   2     8562.56     8651.06     70.16 o 
   3  -1   2     4079.64     4181.52     32.25 o 
   4  -1   2      907.39      900.82      8.24 o 
   5  -1   2     2093.45     2155.93     17.66 o 
   6  -1   2      110.42      107.68      3.04 o 
   7  -1   2       38.00       43.87      3.42 o 
   8  -1   2      281.46      263.96      6.57 o 
   9  -1   2      868.51      865.87     13.85 o 
  10  -1   2      419.57      426.27     10.29 o 
  11  -1   2      117.63      119.94      6.83 o 
  12  -1   2        0.32        1.55      4.39 o 
  13  -1   2       20.02       20.87      8.34 o 
 -12   0   2       84.49       81.39      6.56 o 
 -11   0   2       35.57       37.58      4.94 o 
 -10   0   2      138.64      113.17      5.34 o 
  -9   0   2      678.69      612.52     10.59 o 
  -8   0   2       11.58        6.30      2.04 o 
  -7   0   2     1588.88     1551.91     17.48 o 
  -6   0   2     2948.23     2850.70     26.71 o 
  -5   0   2      783.99      788.07      8.26 o 
  -4   0   2     2857.77     2834.26     23.65 o 
  -3   0   2      202.75      203.89      3.70 o 
  -2   0   2      951.58     1014.88      8.50 o 
  -1   0   2     3335.36     3426.21     30.72 o 
   0   0   2     1758.96     1966.27     16.62 o 
   1   0   2     1584.86     1786.64     14.07 o 
   2   0   2    14450.63    14191.81    115.84 o 
   3   0   2      896.67      880.65      8.79 o 
   4   0   2        6.67        9.37      0.87 o 
   5   0   2     2324.24     2276.46     17.34 o 
   6   0   2     2501.91     2512.92     20.63 o 
   7   0   2     1787.55     1671.24     20.83 o 
   8   0   2      632.67      631.85     10.45 o 
   9   0   2       10.89        9.51      3.64 o 
  10   0   2       80.19       79.77      3.95 o 
  11   0   2      101.04      106.95      6.57 o 
  12   0   2      130.62      133.65      9.43 o 
  13   0   2       74.51       85.42     11.69 o 
 -12   1   2        0.23        3.24      4.47 o 
 -11   1   2       95.65       94.04      6.87 o 
 -10   1   2      371.08      358.05      7.10 o 
  -9   1   2      145.50      148.49      4.66 o 
  -8   1   2      799.27      755.50     12.41 o 
  -7   1   2      271.98      282.92      6.62 o 
  -6   1   2        1.29        1.81      1.39 o 
  -5   1   2       50.81       47.59      1.90 o 
  -4   1   2     1045.88      932.36      9.26 o 
  -3   1   2      553.21      511.41      5.12 o 
  -2   1   2    22879.49    22440.85    189.87 o 
  -1   1   2        3.82        5.06      0.57 o 
   0   1   2     1828.11     2042.18     21.98 o 
   1   1   2       37.11       17.67      0.85 o 
   2   1   2     1568.23     1667.35     12.98 o 
   3   1   2     7913.12     8183.93     70.85 o 
   4   1   2    11707.24    11589.63     85.36 o 
   5   1   2       42.67       80.08      2.93 o 
   6   1   2        3.47       14.44      0.98 o 
   7   1   2      309.18      349.67      5.19 o 
   8   1   2       18.48       19.86      4.35 o 
   9   1   2      149.69      140.37      6.83 o 
  10   1   2      231.64      229.97      8.28 o 
  11   1   2      320.42      307.42     15.31 o 
  12   1   2      141.83      149.02      9.51 o 
  13   1   2       24.50        9.02      8.61 o 
 -12   2   2      127.70      137.99      9.77 o 
 -11   2   2      304.31      316.24     10.83 o 
 -10   2   2      660.39      618.08     14.69 o 
  -9   2   2      219.71      227.89      6.92 o 
  -8   2   2      725.64      680.26     12.94 o 
  -7   2   2      438.15      433.29      7.85 o 
  -6   2   2      849.36      807.82     10.40 o 
  -5   2   2     4903.17     4948.81     40.39 o 
  -4   2   2     3167.96     3164.46     26.39 o 
  -3   2   2      629.62      594.59      6.58 o 
  -2   2   2     1512.75     1571.23     16.24 o 
  -1   2   2      486.98      517.32      5.73 o 
   0   2   2     3050.50     2888.47     25.16 o 
   1   2   2     6357.89     7002.35     59.71 o 
   2   2   2     1131.42      989.04     13.43 o 
   3   2   2      529.57      554.82     14.21 o 
   4   2   2       52.88       34.59      1.78 o 
   5   2   2    10212.93    10708.53     91.45 o 
   6   2   2       57.06       50.52      2.82 o 
   7   2   2     1536.76     1550.42     23.01 o 
   8   2   2     1328.29     1385.41     26.88 o 
   9   2   2     1037.62      986.10     17.63 o 
  10   2   2      337.47      322.71      9.70 o 
  11   2   2        1.66       -0.38      4.00 o 
  12   2   2       21.75       18.36      5.48 o 
  13   2   2      184.89      173.64     10.81 o 
 -11   3   2        5.50        8.30     10.94 o 
 -10   3   2       12.88       12.66      3.91 o 
  -9   3   2       13.02       15.86      3.22 o 
  -8   3   2       38.02       29.11      3.35 o 
  -7   3   2      441.25      439.54      8.09 o 
  -6   3   2      820.73      841.64     10.62 o 
  -5   3   2      149.79      149.94      3.86 o 
  -4   3   2       94.04      136.59      3.33 o 
  -3   3   2       35.08       27.13      1.44 o 
  -2   3   2     1966.67     1773.35     18.45 o 
  -1   3   2      332.80      306.61      4.54 o 
   0   3   2     2516.29     2898.18     25.54 o 
   1   3   2     1578.26     1711.43     15.36 o 
   2   3   2    42390.93    43873.54    453.33 o 
   3   3   2      508.30      653.59      8.43 o 
   4   3   2     4452.39     4621.96     43.39 o 
   5   3   2     3555.15     3470.30     37.42 o 
   6   3   2     2691.84     2582.54     26.43 o 
   7   3   2      718.58      705.12     10.87 o 
   8   3   2      891.83      877.09     15.54 o 
   9   3   2        9.44        6.66      6.28 o 
  10   3   2        6.69        0.22      3.20 o 
  11   3   2      152.54      178.60     24.89 o 
  12   3   2      282.66      268.38     14.29 o 
  13   3   2      149.13      123.80      9.27 o 
  14   3   2       23.78       30.90      6.66 o 
 -10   4   2      312.56      329.10     20.19 o 
  -9   4   2        2.05        1.79      6.38 o 
  -8   4   2        6.35        1.60      3.07 o 
  -7   4   2      148.26      154.05      5.14 o 
  -6   4   2      449.47      437.81      7.14 o 
  -5   4   2      551.93      583.62      9.84 o 
  -4   4   2      408.30      380.53      5.29 o 
  -3   4   2     2056.17     2066.30     18.09 o 
  -2   4   2     8843.73     9397.53     88.21 o 
  -1   4   2      359.15      329.70      4.66 o 
   0   4   2     5930.74     6165.02     53.01 o 
   1   4   2     1439.13     1574.12     16.43 o 
   2   4   2     9338.84     9267.16     96.13 o 
   3   4   2    23619.47    24570.88    251.65 o 
   4   4   2     8524.03     9104.29     76.52 o 
   5   4   2       16.09        7.84      1.33 o 
   6   4   2       67.05       90.83      6.30 o 
   7   4   2     1009.25     1074.11     20.90 o 
   8   4   2     1176.28     1190.94     19.21 o 
   9   4   2      509.95      503.73     11.37 o 
  10   4   2       86.64       79.68      6.90 o 
  11   4   2      197.80      182.63     17.29 o 
  12   4   2        0.19       -3.69      3.69 o 
  13   4   2       21.12       19.81      5.59 o 
  14   4   2       40.96       38.38      9.99 o 
 -10   5   2       76.44       99.74     13.26 o 
  -9   5   2       15.06        9.45      7.50 o 
  -8   5   2      501.52      503.02     15.89 o 
  -7   5   2      706.44      690.16     12.85 o 
  -6   5   2      441.39      419.20      9.18 o 
  -5   5   2      346.32      335.33      8.94 o 
  -4   5   2      292.26      283.43      5.79 o 
  -3   5   2       31.39       37.49      2.84 o 
  -2   5   2      388.50      469.35      8.19 o 
  -1   5   2     1152.98     1142.64     11.88 o 
   0   5   2     8805.87     8865.50     75.81 o 
   1   5   2     9308.11     9956.03    103.48 o 
   2   5   2     6194.64     6250.41     76.03 o 
   3   5   2       70.61       91.74      3.22 o 
   4   5   2       11.07        9.69      1.82 o 
   5   5   2     1163.33     1201.36     12.41 o 
   6   5   2     1730.48     1766.53     19.14 o 
   7   5   2     1553.71     1613.49     28.33 o 
   8   5   2     2029.99     2053.85     29.46 o 
   9   5   2       10.04       21.19      3.30 o 
  10   5   2      157.65      159.60      8.91 o 
  11   5   2      235.29      233.74     10.72 o 
  12   5   2      161.23      158.52     13.45 o 
  13   5   2      159.62      154.87     10.16 o 
  14   5   2       79.79       93.13      9.07 o 
  -9   6   2       40.66       58.68     11.52 o 
  -8   6   2      165.40      193.04     20.33 o 
  -7   6   2      281.79      271.76     10.30 o 
  -6   6   2      269.34      278.13      9.11 o 
  -5   6   2      450.72      427.11      9.17 o 
  -4   6   2     1511.44     1454.13     17.54 o 
  -3   6   2     1808.33     1836.80     20.68 o 
  -2   6   2     4144.22     4206.17     41.91 o 
  -1   6   2       95.88       89.96      3.01 o 
   0   6   2        1.93        8.30      2.23 o 
   1   6   2     1400.83     1410.40     17.32 o 
   2   6   2      116.73      123.39      4.30 o 
   3   6   2     2602.05     2839.93     37.00 o 
   4   6   2    15719.12    16497.63    137.35 o 
   5   6   2     1963.94     2134.01     20.35 o 
   6   6   2      189.71      192.97      7.13 o 
   7   6   2       81.05       83.76      3.25 o 
   8   6   2      574.89      548.06      9.99 o 
   9   6   2      423.09      432.12     10.83 o 
  10   6   2      841.95      836.00     20.38 o 
  11   6   2      248.94      251.17     11.00 o 
  12   6   2      107.70       97.69      8.36 o 
  13   6   2       19.92       13.54      8.08 o 
  14   6   2        3.37        4.93      4.09 o 
  -8   7   2       76.87       50.57     10.85 o 
  -7   7   2       33.81       34.34      4.80 o 
  -6   7   2      864.45      856.41     22.78 o 
  -5   7   2     1131.17     1112.16     20.42 o 
  -4   7   2      299.19      294.84      8.57 o 
  -3   7   2      239.25      240.62      9.33 o 
  -2   7   2      318.44      302.65      7.91 o 
  -1   7   2     2424.63     2397.64     40.95 o 
   0   7   2     3836.45     4026.79     44.38 o 
   1   7   2     1475.56     1528.64     40.31 o 
   2   7   2      511.39      490.33      9.49 o 
   3   7   2      410.32      448.90     10.79 o 
   4   7   2       93.53       94.64      3.12 o 
   5   7   2     2538.30     2661.03     24.97 o 
   6   7   2     1329.80     1440.88     15.22 o 
   7   7   2     1350.93     1348.42     14.75 o 
   8   7   2      462.98      445.60      7.18 o 
   9   7   2      125.40      108.45      5.67 o 
  10   7   2       82.27       70.20      5.30 o 
  11   7   2       33.37       35.38      4.82 o 
  12   7   2       16.86       16.47      4.20 o 
  13   7   2       94.77       99.96      7.35 o 
  14   7   2       35.83       49.07      6.17 o 
  -7   8   2      276.38      269.02     18.96 o 
  -6   8   2        2.79        1.06      6.71 o 
  -5   8   2        9.03        9.54      4.23 o 
  -4   8   2       77.29       74.90      6.25 o 
  -3   8   2      310.08      323.28     10.14 o 
  -2   8   2      627.46      640.07     12.88 o 
  -1   8   2      320.21      302.16      7.71 o 
   0   8   2     1205.54     1214.08     18.66 o 
   1   8   2      310.95      343.83     10.96 o 
   2   8   2      219.36      219.84      6.50 o 
   3   8   2     1131.73     1136.37     18.09 o 
   4   8   2     1612.42     1626.31     21.02 o 
   5   8   2     3127.78     3193.23     42.68 o 
   6   8   2     2146.58     2126.95     21.16 o 
   7   8   2      234.17      243.01      5.19 o 
   8   8   2      148.79      140.33      4.58 o 
   9   8   2        0.17        1.94      3.29 o 
  10   8   2      389.66      393.21     11.02 o 
  11   8   2      333.35      333.79     10.68 o 
  12   8   2      199.68      191.09     10.95 o 
  13   8   2       83.63       86.79      8.89 o 
  -6   9   2       24.80       31.38     10.07 o 
  -5   9   2       80.32       97.17     13.03 o 
  -4   9   2      593.70      587.06     16.70 o 
  -3   9   2      265.42      263.11      8.44 o 
  -2   9   2       19.70       20.17      3.17 o 
  -1   9   2      140.85      118.52      5.13 o 
   0   9   2      715.61      729.41     24.39 o 
   1   9   2      912.20      918.59     21.20 o 
   2   9   2     1120.95     1141.36     24.23 o 
   3   9   2      230.20      226.51     14.85 o 
   4   9   2     1583.87     1576.41     26.19 o 
   5   9   2      399.82      379.54      8.23 o 
   6   9   2      629.69      646.20     13.22 o 
   7   9   2      490.56      511.14     11.60 o 
   8   9   2      416.38      433.59     13.29 o 
   9   9   2      336.75      350.93      9.86 o 
  10   9   2      118.27      107.53      6.23 o 
  11   9   2        9.27       15.71      6.04 o 
  12   9   2       55.87       56.24      5.77 o 
  13   9   2        2.75        6.91      4.28 o 
  -5  10   2      277.29      271.09     19.41 o 
  -4  10   2        0.41       -1.51      7.83 o 
  -3  10   2       17.63       16.13      5.13 o 
  -2  10   2       14.11       10.91      2.91 o 
  -1  10   2      681.06      664.58     12.82 o 
   0  10   2     3098.17     3004.24     53.61 o 
   1  10   2     1478.70     1445.32     30.34 o 
   2  10   2      130.41      150.23     10.77 o 
   3  10   2        0.61       -2.22      3.46 o 
   4  10   2       17.09       25.01      7.72 o 
   5  10   2      292.84      303.76     22.43 o 
   6  10   2      580.43      670.49     28.67 o 
   7  10   2      411.59      426.54     13.39 o 
   8  10   2      373.94      378.06     14.71 o 
   9  10   2        7.71        9.23      5.59 o 
  10  10   2      111.01       89.51     10.52 o 
  11  10   2      115.91      109.94      8.26 o 
  12  10   2       81.99       92.67     13.37 o 
  13  10   2      106.65      122.80      8.00 o 
  -4  11   2      118.69      136.44     15.55 o 
  -3  11   2      214.43      215.26     17.79 o 
  -2  11   2      166.86      199.45      7.06 o 
  -1  11   2       35.54       50.82      6.83 o 
   0  11   2      126.99      117.92     10.96 o 
   1  11   2       14.97       13.69      4.81 o 
   2  11   2      474.06      491.32     15.82 o 
   3  11   2      391.26      390.84     17.17 o 
   4  11   2      958.46      966.37     23.09 o 
   5  11   2       39.10       45.17      5.76 o 
   6  11   2        4.49        1.44      7.80 o 
   7  11   2       71.15       67.02      9.45 o 
   8  11   2       28.88       32.73      8.22 o 
   9  11   2       39.34       37.42      8.61 o 
  10  11   2      309.58      331.00     18.68 o 
  11  11   2       49.95       57.06     10.18 o 
  12  11   2       10.07        6.10      7.10 o 
  -2  12   2        7.20       10.18      8.36 o 
  -1  12   2       83.68       83.25      8.26 o 
   0  12   2      378.99      368.70     14.49 o 
   1  12   2      456.59      484.70     16.65 o 
   2  12   2      200.79      211.71     11.05 o 
   3  12   2       33.75       38.12      5.99 o 
   4  12   2        8.32       11.86      4.82 o 
   5  12   2        0.08        8.16      7.50 o 
   6  12   2      389.18      387.67     20.59 o 
   7  12   2      232.03      205.75     15.33 o 
   8  12   2       69.29       86.37     11.64 o 
   9  12   2       45.38       30.32      8.61 o 
  -2  13   2       48.71       59.13     10.85 o 
  -1  13   2      185.07      187.89     16.56 o 
   0  13   2      270.34      270.38     13.28 o 
   1  13   2       35.54       42.72      7.22 o 
   2  13   2       19.89       14.20      8.56 o 
   3  13   2       48.14       48.11      9.31 o 
   4  13   2      156.97      163.74     10.35 o 
   5  13   2      359.61      330.56     20.08 o 
   6  13   2      349.65      355.40     21.26 o 
   7  13   2       55.51       53.54     10.85 o 
   8  13   2       11.27       16.11      7.55 o 
   9  13   2        5.40       -6.10      6.10 o 
   1  14   2       14.30       13.93      5.98 o 
   2  14   2      131.10      123.08     10.17 o 
   3  14   2      131.45      132.10     12.64 o 
   4  14   2      201.96      211.40     17.62 o 
   5  14   2       58.87       82.35     12.59 o 
   6  14   2       23.58       25.79      9.17 o 
   7  14   2        0.63        7.94      7.44 o 
   8  14   2       18.75       25.06      9.34 o 
  -7 -14   3       57.84       66.43      8.68 o 
  -6 -14   3      135.50      145.90     14.71 o 
  -5 -14   3      149.43      216.72     17.57 o 
  -4 -14   3       39.61       57.28     10.80 o 
  -3 -14   3       14.80       16.33      8.06 o 
  -9 -13   3        8.82        2.07      6.60 o 
  -8 -13   3      152.03      154.78     10.47 o 
  -7 -13   3      172.44      209.18     23.94 o 
  -6 -13   3      135.18      155.13     22.35 o 
  -5 -13   3       20.20       19.86      7.89 o 
  -4 -13   3       64.42       60.86     10.74 o 
  -3 -13   3      343.39      352.60     20.53 o 
  -2 -13   3      154.33      151.55     14.77 o 
  -1 -13   3       79.08       78.32     11.97 o 
   0 -13   3       95.66       95.32     13.20 o 
  -9 -12   3       90.10       94.96      8.52 o 
  -8 -12   3       22.34        9.85      6.01 o 
  -7 -12   3       44.47       35.10      7.24 o 
  -6 -12   3        5.71       12.22      4.90 o 
  -5 -12   3      214.56      232.09     19.50 o 
  -4 -12   3      200.76      228.69     16.28 o 
  -3 -12   3      115.12      143.88     13.31 o 
  -2 -12   3       65.78       42.91      9.06 o 
  -1 -12   3       49.62       53.76      9.85 o 
   0 -12   3        5.56       10.63      7.72 o 
   1 -12   3      138.94      142.20     14.88 o 
   2 -12   3       37.38       36.31     10.41 o 
 -11 -11   3      133.16      130.43      9.48 o 
 -10 -11   3       10.40        7.12      4.24 o 
  -9 -11   3      132.67      127.30      7.27 o 
  -8 -11   3      299.87      319.87     13.36 o 
  -7 -11   3      128.51      142.71      9.73 o 
  -6 -11   3      221.35      208.78     11.08 o 
  -5 -11   3      223.38      242.13     11.10 o 
  -4 -11   3        0.58        1.79      4.20 o 
  -3 -11   3       34.65       40.95      8.34 o 
  -2 -11   3       36.33       36.92      8.28 o 
  -1 -11   3      506.49      465.54     22.10 o 
   0 -11   3      768.60      708.22     28.64 o 
   1 -11   3      232.22      209.78     15.89 o 
   2 -11   3       44.09       46.77     10.07 o 
   3 -11   3       15.84       17.06      8.78 o 
   4 -11   3       16.88       23.38      9.96 o 
 -12 -10   3        0.71       -3.15      3.96 o 
 -11 -10   3        0.79        2.65      3.77 o 
 -10 -10   3       81.76       92.46      5.75 o 
  -9 -10   3      232.56      257.20      8.26 o 
  -8 -10   3      758.31      764.53     16.75 o 
  -7 -10   3      619.43      642.47     14.58 o 
  -6 -10   3       12.69       12.96      4.51 o 
  -5 -10   3      165.83      168.20      9.01 o 
  -4 -10   3      831.39      807.90     20.72 o 
  -3 -10   3      712.91      680.73     18.92 o 
  -2 -10   3      730.67      695.63     26.57 o 
  -1 -10   3      337.19      324.57     17.79 o 
   0 -10   3       78.68       90.57     10.57 o 
   1 -10   3        2.05       -3.97      5.76 o 
   2 -10   3       51.05       43.76      5.76 o 
   3 -10   3      268.59      262.96     14.74 o 
   4 -10   3      279.57      306.84     19.58 o 
   5 -10   3      151.61      165.31     16.39 o 
 -12  -9   3       87.91       80.19     18.68 o 
 -11  -9   3      188.14      195.81      7.85 o 
 -10  -9   3      124.98      123.91      6.21 o 
  -9  -9   3        2.05        2.57      3.03 o 
  -8  -9   3      137.07      135.50      8.49 o 
  -7  -9   3      386.70      403.60     11.03 o 
  -6  -9   3      749.76      728.17     14.97 o 
  -5  -9   3     1547.58     1512.67     24.37 o 
  -4  -9   3      748.01      740.80     14.63 o 
  -3  -9   3      290.48      287.39     11.14 o 
  -2  -9   3      293.99      269.55     15.02 o 
  -1  -9   3        9.62        6.99      4.98 o 
   0  -9   3      485.32      479.53     20.42 o 
   1  -9   3      472.88      447.14     10.25 o 
   2  -9   3      373.35      353.86     23.33 o 
   3  -9   3      177.44      179.22      8.24 o 
   4  -9   3      279.68      297.99     11.29 o 
   5  -9   3      106.65       78.32     11.97 o 
   6  -9   3      125.01      140.24     15.05 o 
   7  -9   3      128.61      133.59     15.33 o 
 -12  -8   3       58.87       62.62      7.60 o 
 -11  -8   3        3.64        7.79      4.11 o 
 -10  -8   3      143.94      140.76      6.32 o 
  -9  -8   3     1097.27     1098.29     17.87 o 
  -8  -8   3      741.67      739.81     15.62 o 
  -7  -8   3      240.37      245.81      8.35 o 
  -6  -8   3      687.37      708.28     14.41 o 
  -5  -8   3      289.96      299.84      8.42 o 
  -4  -8   3      284.64      297.99      8.22 o 
  -3  -8   3     1393.04     1391.72     25.06 o 
  -2  -8   3      706.69      726.94     13.57 o 
  -1  -8   3      560.41      551.73     13.00 o 
   0  -8   3     1330.85     1318.31     38.15 o 
   1  -8   3       47.90       52.25      6.52 o 
   2  -8   3       22.43       20.57      3.28 o 
   3  -8   3      594.87      541.35     14.51 o 
   4  -8   3      491.33      453.86     13.79 o 
   5  -8   3      367.35      381.80     13.14 o 
   6  -8   3      573.18      583.61     44.78 o 
   7  -8   3       64.08       62.37     11.80 o 
   8  -8   3       15.26        1.45      8.95 o 
 -13  -7   3        3.18        2.01      4.60 o 
 -12  -7   3      101.22       90.31     15.29 o 
 -11  -7   3      240.25      252.63      9.88 o 
 -10  -7   3      320.78      319.78     10.34 o 
  -9  -7   3      172.39      195.68      7.81 o 
  -8  -7   3      143.05      146.38      6.76 o 
  -7  -7   3      205.95      218.14     11.33 o 
  -6  -7   3      372.39      407.29     10.07 o 
  -5  -7   3     1828.58     1800.93     26.84 o 
  -4  -7   3      761.11      794.57     14.35 o 
  -3  -7   3     1842.73     1927.87     23.30 o 
  -2  -7   3      870.77      909.16     19.92 o 
  -1  -7   3      169.85      193.46      5.90 o 
   0  -7   3       68.48       79.21      4.67 o 
   1  -7   3      256.22      219.62      6.38 o 
   2  -7   3     1234.71     1239.37     18.79 o 
   3  -7   3     2408.03     2419.17     42.54 o 
   4  -7   3     1807.86     1757.33     35.52 o 
   5  -7   3      377.19      362.04     12.57 o 
   6  -7   3       89.47       83.18      5.56 o 
   7  -7   3      183.48      166.08      7.72 o 
   8  -7   3      195.15      247.26     18.40 o 
   9  -7   3      160.67      184.16     17.12 o 
 -13  -6   3       64.64       62.64      7.92 o 
 -12  -6   3      138.83      150.39     10.16 o 
 -11  -6   3      309.95      275.08      9.84 o 
 -10  -6   3       23.50       20.58      4.13 o 
  -9  -6   3      207.23      217.67      8.43 o 
  -8  -6   3      829.85      789.51     15.63 o 
  -7  -6   3     1211.02     1176.31     24.55 o 
  -6  -6   3      991.43     1008.75     22.96 o 
  -5  -6   3       62.25       58.08      3.83 o 
  -4  -6   3       61.81       69.80      3.88 o 
  -3  -6   3      111.82      116.41      4.66 o 
  -2  -6   3      696.56      718.26     10.15 o 
  -1  -6   3     4784.90     4771.65     51.86 o 
   0  -6   3     4174.10     4295.94     41.26 o 
   1  -6   3     2196.62     2262.26     26.12 o 
   2  -6   3      986.92      986.56     15.05 o 
   3  -6   3        0.46       -1.61      1.61 o 
   4  -6   3        0.50        3.18      1.92 o 
   5  -6   3      552.51      542.48     10.29 o 
   6  -6   3     1293.84     1276.52     19.52 o 
   7  -6   3      426.21      464.41     17.56 o 
   8  -6   3       66.09       64.89      7.75 o 
   9  -6   3       12.90        8.22      7.78 o 
  10  -6   3        7.09        4.20      8.39 o 
 -13  -5   3        6.61        6.49      5.17 o 
 -12  -5   3        3.08        5.47      3.55 o 
 -11  -5   3        0.96        1.38      3.10 o 
 -10  -5   3      380.76      375.70     10.97 o 
  -9  -5   3     1156.08     1100.28     20.02 o 
  -8  -5   3     2778.88     2755.17     38.98 o 
  -7  -5   3      116.25      127.67      8.08 o 
  -6  -5   3      189.46      162.23      7.32 o 
  -5  -5   3      179.14      184.52      8.75 o 
  -4  -5   3     2537.70     2532.93     34.24 o 
  -3  -5   3     3547.29     3513.90     45.28 o 
  -2  -5   3     5275.87     5393.86     67.00 o 
  -1  -5   3      852.37      891.62     11.74 o 
   0  -5   3     3450.87     3579.32     31.84 o 
   1  -5   3      133.91      111.83      3.89 o 
   2  -5   3     3848.79     3962.80     43.56 o 
   3  -5   3     1477.94     1435.79     18.31 o 
   4  -5   3      265.75      273.67      6.77 o 
   5  -5   3     1014.44     1033.81     15.20 o 
   6  -5   3     1341.27     1353.91     20.47 o 
   7  -5   3       29.47       27.86      3.42 o 
   8  -5   3      276.24      277.31      7.87 o 
   9  -5   3      191.72      191.89     12.31 o 
  10  -5   3      172.63      170.79     15.38 o 
  11  -5   3       83.78       97.62     13.59 o 
 -13  -4   3       43.03       50.55      6.08 o 
 -12  -4   3       65.98       70.82      6.18 o 
 -11  -4   3      175.71      155.72      7.60 o 
 -10  -4   3      124.19      121.71      6.60 o 
  -9  -4   3      102.56      116.41      6.26 o 
  -8  -4   3       16.94       14.79      3.45 o 
  -7  -4   3      729.93      733.83     13.92 o 
  -6  -4   3     3211.75     3053.15     50.28 o 
  -5  -4   3     2088.70     2086.86     35.54 o 
  -4  -4   3     4030.94     3872.43     60.26 o 
  -3  -4   3      691.16      741.66     12.30 o 
  -2  -4   3     2231.27     2427.97     31.79 o 
  -1  -4   3      394.35      404.98      6.22 o 
   0  -4   3      406.99      391.98      4.72 o 
   1  -4   3     6903.24     7096.07     62.07 o 
   2  -4   3     7630.73     8063.79     72.80 o 
   3  -4   3      694.61      719.30     10.48 o 
   4  -4   3      881.19      931.44     13.23 o 
   5  -4   3      239.35      249.14      7.40 o 
   6  -4   3     1315.39     1256.65     17.66 o 
   7  -4   3     1714.38     1708.35     22.98 o 
   8  -4   3      576.17      562.33     11.12 o 
   9  -4   3      131.50      138.30      6.66 o 
  10  -4   3       27.77       36.51     11.50 o 
  11  -4   3       28.36       16.13      6.15 o 
 -13  -3   3       76.26       69.65      6.59 o 
 -12  -3   3       91.25      102.04      7.07 o 
 -11  -3   3        0.44       -0.53      3.06 o 
 -10  -3   3      187.02      171.49      7.52 o 
  -9  -3   3     1934.02     1867.68     29.11 o 
  -8  -3   3     2601.37     2436.17     34.98 o 
  -7  -3   3     1381.94     1355.13     26.21 o 
  -6  -3   3     1055.65     1056.66     14.10 o 
  -5  -3   3      136.56      128.05      3.65 o 
  -4  -3   3       55.52       45.05      2.67 o 
  -3  -3   3     1376.58     1413.99     19.55 o 
  -2  -3   3      724.93      653.19      8.85 o 
  -1  -3   3      365.03      381.46      8.53 o 
   0  -3   3     3419.41     3280.50     29.55 o 
   1  -3   3       33.35       26.64      2.12 o 
   2  -3   3     2849.76     2867.80     28.96 o 
   3  -3   3     2487.46     2603.75     30.93 o 
   4  -3   3     2932.94     3187.74     29.69 o 
   5  -3   3     3400.19     3422.13     32.04 o 
   6  -3   3     1344.03     1337.34     18.08 o 
   7  -3   3       96.44       88.77      4.22 o 
   8  -3   3       20.79       19.29      3.61 o 
   9  -3   3       44.14       51.30      4.54 o 
  10  -3   3      198.19      179.75      9.44 o 
  11  -3   3      143.59      145.61      9.29 o 
  12  -3   3      129.11      147.93     10.18 o 
 -13  -2   3        1.27       -0.72      4.55 o 
 -12  -2   3       67.69       73.70      6.39 o 
 -11  -2   3      127.07      141.52      7.29 o 
 -10  -2   3      542.60      485.43     12.43 o 
  -9  -2   3     1746.86     1614.56     26.05 o 
  -8  -2   3     1145.22     1093.08     19.02 o 
  -7  -2   3       12.16        8.87      2.58 o 
  -6  -2   3     1706.59     1700.07     21.15 o 
  -5  -2   3      770.20      781.36      8.70 o 
  -4  -2   3     4268.67     4393.66     38.91 o 
  -3  -2   3     9959.37    10318.73     88.28 o 
  -2  -2   3      511.05      451.78      6.03 o 
  -1  -2   3      464.08      452.71      4.59 o 
   0  -2   3     1281.81     1259.86     12.01 o 
   1  -2   3     2992.52     2963.45     23.44 o 
   2  -2   3    14880.29    15219.35    121.98 o 
   3  -2   3    10336.62    10761.55     92.71 o 
   4  -2   3     2629.47     2754.88     25.67 o 
   5  -2   3     2262.19     2409.30     23.04 o 
   6  -2   3      433.41      482.97      7.71 o 
   7  -2   3     1755.84     1733.75     22.33 o 
   8  -2   3     2108.31     2084.01     30.43 o 
   9  -2   3     1450.63     1451.46     23.42 o 
  10  -2   3      229.40      229.63      7.83 o 
  11  -2   3       42.10       44.81      6.11 o 
  12  -2   3        7.09       11.75      7.05 o 
 -13  -1   3       67.62       67.01      8.27 o 
 -12  -1   3      113.77      103.62      7.18 o 
 -11  -1   3      100.57       95.89      7.89 o 
 -10  -1   3      123.64      102.04      6.34 o 
  -9  -1   3        0.18       11.10      3.53 o 
  -8  -1   3      348.15      336.68     10.25 o 
  -7  -1   3     1829.72     1735.17     22.10 o 
  -6  -1   3      784.22      771.70      8.72 o 
  -5  -1   3      999.96     1012.61      8.97 o 
  -4  -1   3      494.93      544.81      5.26 o 
  -3  -1   3      857.91      934.41      8.01 o 
  -2  -1   3     6142.21     5943.53     45.10 o 
  -1  -1   3     7591.84     8083.36     64.43 o 
   0  -1   3     6738.83     7032.69     53.33 o 
   1  -1   3    12584.83    12858.93    159.97 o 
   2  -1   3      988.86     1038.60     11.54 o 
   3  -1   3      414.66      456.03      5.56 o 
   4  -1   3      314.68      411.86      4.66 o 
   5  -1   3      868.90      827.00      8.04 o 
   6  -1   3     2283.80     2233.20     20.08 o 
   7  -1   3     1244.39     1285.09     24.94 o 
   8  -1   3        3.03        5.30      2.57 o 
   9  -1   3       56.65       55.51      7.12 o 
  10  -1   3      110.90      108.52      5.39 o 
  11  -1   3      181.21      172.97      6.72 o 
  12  -1   3       92.74       86.71     11.02 o 
  13  -1   3       43.29       40.22      9.79 o 
 -12   0   3        3.86        5.81      3.97 o 
 -11   0   3       19.86       16.28      6.25 o 
 -10   0   3      193.06      193.35      8.13 o 
  -9   0   3      960.06      921.70     14.05 o 
  -8   0   3     2950.29     2836.77     33.64 o 
  -7   0   3      113.24      108.03      3.67 o 
  -6   0   3       47.36       45.19      2.71 o 
  -5   0   3     3001.14     2977.27     23.60 o 
  -4   0   3     9297.61     9705.78     71.46 o 
  -3   0   3     1849.84     1854.69     14.05 o 
  -2   0   3      873.87      840.98      7.34 o 
  -1   0   3     8856.92     9437.47     70.86 o 
   0   0   3     1104.65     1097.54      9.83 o 
   1   0   3      770.14      789.83      6.35 o 
   2   0   3     2609.66     2631.47     21.19 o 
   3   0   3       98.03       92.42      1.93 o 
   4   0   3     8497.14     8829.32     66.62 o 
   5   0   3     2922.85     2913.42     23.22 o 
   6   0   3        4.08       16.14      1.62 o 
   7   0   3        6.18        9.53      2.51 o 
   8   0   3      929.94      928.04     13.65 o 
   9   0   3     1353.74     1295.35     18.00 o 
  10   0   3      682.04      689.11     11.78 o 
  11   0   3       47.47       42.75      3.21 o 
  12   0   3       19.97       12.81      6.66 o 
  13   0   3       19.84       16.50      7.72 o 
 -12   1   3      184.67      218.75      9.59 o 
 -11   1   3       60.48       59.58      5.84 o 
 -10   1   3      453.33      439.00      9.48 o 
  -9   1   3      437.21      417.11      7.72 o 
  -8   1   3        3.26        1.34      2.13 o 
  -7   1   3     1465.67     1427.58     17.23 o 
  -6   1   3     3315.52     3406.33     31.66 o 
  -5   1   3     2317.42     2251.91     19.70 o 
  -4   1   3      121.01       86.57      1.82 o 
  -3   1   3      131.15      114.04      2.11 o 
  -2   1   3      543.77      521.57      5.46 o 
  -1   1   3     2744.74     2606.60     25.54 o 
   0   1   3      571.53      615.75      6.31 o 
   1   1   3      833.01      779.62      6.70 o 
   2   1   3       69.09       56.61      1.35 o 
   3   1   3     4651.92     4701.06     35.90 o 
   4   1   3       55.12       71.00      1.51 o 
   5   1   3        3.13        1.18      0.72 o 
   6   1   3       65.85       37.76      1.46 o 
   7   1   3     1565.22     1612.24     23.94 o 
   8   1   3     2990.39     2891.77     38.11 o 
   9   1   3      159.13      145.55      4.08 o 
  10   1   3       62.74       53.17      5.21 o 
  11   1   3       71.26       59.01      8.28 o 
  12   1   3       71.99       62.18      7.34 o 
  13   1   3       87.31       94.48     11.92 o 
 -12   2   3       25.11       27.00      6.57 o 
 -11   2   3        9.75        2.64      3.88 o 
 -10   2   3       75.13       84.42     12.84 o 
  -9   2   3      409.46      397.55      9.21 o 
  -8   2   3      700.51      681.55     12.02 o 
  -7   2   3      671.72      692.94     10.52 o 
  -6   2   3     1578.02     1593.72     16.88 o 
  -5   2   3        7.85        9.94      1.59 o 
  -4   2   3      306.58      388.32      5.04 o 
  -3   2   3     3146.71     3079.83     25.46 o 
  -2   2   3     1494.26     1488.63     19.02 o 
  -1   2   3     1259.82     1133.91     12.12 o 
   0   2   3     2845.16     2897.11     31.38 o 
   1   2   3      410.32      395.70      4.71 o 
   2   2   3     5904.91     5976.45     51.21 o 
   3   2   3     2139.81     2218.48     22.09 o 
   4   2   3     1902.48     1939.13     18.37 o 
   5   2   3      583.73      493.56      6.01 o 
   6   2   3     1928.12     1809.02     19.21 o 
   7   2   3     1090.34     1121.60     15.39 o 
   8   2   3      200.36      203.97      6.79 o 
   9   2   3        9.72        9.23      2.96 o 
  10   2   3      245.88      259.82     15.69 o 
  11   2   3      427.00      421.55     14.55 o 
  12   2   3      478.53      447.62     15.45 o 
  13   2   3        4.80        1.77      5.00 o 
  14   2   3        0.27       -3.02      6.21 o 
 -11   3   3       48.76       46.15     10.96 o 
 -10   3   3      393.78      390.82     14.74 o 
  -9   3   3      500.38      482.65     12.21 o 
  -8   3   3      697.70      729.01     11.63 o 
  -7   3   3       91.10       83.58      4.14 o 
  -6   3   3      288.73      271.00      7.43 o 
  -5   3   3     1832.12     1872.46     18.93 o 
  -4   3   3     3594.90     3576.14     30.07 o 
  -3   3   3     1490.84     1397.33     13.80 o 
  -2   3   3       37.38       53.73      2.16 o 
  -1   3   3       27.97       18.94      1.29 o 
   0   3   3      656.08      800.88      8.23 o 
   1   3   3     4356.36     3934.28     34.07 o 
   2   3   3     1873.65     1918.14     21.17 o 
   3   3   3     4828.83     4810.75     50.67 o 
   4   3   3     4670.01     5056.84     47.29 o 
   5   3   3     1877.66     1919.81     19.73 o 
   6   3   3     1291.72     1413.49     15.73 o 
   7   3   3      942.75      982.60     12.07 o 
   8   3   3      990.68      959.77     16.46 o 
   9   3   3     1348.59     1398.04     29.80 o 
  10   3   3      492.14      453.45     14.12 o 
  11   3   3       13.12        2.38      4.39 o 
  12   3   3        6.76        2.73      7.05 o 
  13   3   3       21.03       17.86      5.30 o 
  14   3   3       73.30       81.10      8.72 o 
 -10   4   3       27.92       30.21      9.17 o 
  -9   4   3       33.66       35.58      9.12 o 
  -8   4   3      152.86      130.99      6.71 o 
  -7   4   3      379.69      359.69      8.67 o 
  -6   4   3      632.85      671.47      9.39 o 
  -5   4   3      602.86      563.78      7.96 o 
  -4   4   3       71.14       63.84      2.26 o 
  -3   4   3      242.24      295.11      4.35 o 
  -2   4   3       44.13       86.23      3.73 o 
  -1   4   3     7975.42     7935.04     74.72 o 
   0   4   3     6582.81     6943.60     59.69 o 
   1   4   3     4055.18     3785.70     33.08 o 
   2   4   3     1138.02     1234.14     14.57 o 
   3   4   3     1765.36     1886.06     21.40 o 
   4   4   3       44.19       88.63      2.90 o 
   5   4   3     1864.83     1838.40     19.11 o 
   6   4   3      277.85      258.87      5.45 o 
   7   4   3     3177.35     3246.31     35.50 o 
   8   4   3     1616.53     1616.36     21.19 o 
   9   4   3        3.65        3.28      3.72 o 
  10   4   3      222.79      226.28     22.07 o 
  11   4   3      123.54      112.46      8.00 o 
  12   4   3      125.56      129.17     22.38 o 
  13   4   3       97.21       83.50      8.75 o 
  14   4   3       41.98       35.48      6.61 o 
  -9   5   3       97.21      107.41     13.31 o 
  -8   5   3      279.00      285.34     12.17 o 
  -7   5   3      149.10      155.80      6.13 o 
  -6   5   3       28.33       22.51      3.15 o 
  -5   5   3     1058.08     1068.60     16.15 o 
  -4   5   3     2124.81     2052.84     25.70 o 
  -3   5   3     1449.49     1502.61     17.34 o 
  -2   5   3     6686.26     6814.42     65.35 o 
  -1   5   3      984.27      961.89     10.52 o 
   0   5   3      135.66      139.17      2.93 o 
   1   5   3      156.87      169.75      2.80 o 
   2   5   3      535.24      580.29     13.95 o 
   3   5   3     4876.20     4898.78     60.43 o 
   4   5   3     1143.98     1162.40     11.68 o 
   5   5   3      853.86     1006.43     10.70 o 
   6   5   3       22.28       25.09      1.73 o 
   7   5   3      110.21      114.35      3.74 o 
   8   5   3     1059.37     1041.32     19.44 o 
   9   5   3      966.96      964.34     17.67 o 
  10   5   3      640.28      640.01     17.23 o 
  11   5   3      226.80      222.07     23.75 o 
  12   5   3       22.55       16.25      5.29 o 
  13   5   3       22.78       22.43      4.98 o 
  14   5   3       72.09       71.70      6.96 o 
  -9   6   3       84.92       73.73     12.14 o 
  -8   6   3        1.87        1.79      7.50 o 
  -7   6   3       96.34       90.10      6.03 o 
  -6   6   3     1610.59     1524.98     29.30 o 
  -5   6   3     1331.57     1305.62     19.12 o 
  -4   6   3      368.27      383.03      7.93 o 
  -3   6   3      137.71      143.29      4.27 o 
  -2   6   3       54.26       37.86      2.95 o 
  -1   6   3      173.10      159.80      3.92 o 
   0   6   3      570.88      503.19      6.41 o 
   1   6   3      388.39      358.02      4.54 o 
   2   6   3      456.12      435.14      7.07 o 
   3   6   3      131.73      159.82      5.01 o 
   4   6   3     3521.61     3858.57     52.55 o 
   5   6   3      180.37      221.33      4.20 o 
   6   6   3     1004.58      999.36     11.17 o 
   7   6   3     1761.28     1776.52     18.02 o 
   8   6   3      517.32      516.58      9.23 o 
   9   6   3      281.55      296.63      8.82 o 
  10   6   3      274.69      272.88      9.22 o 
  11   6   3        6.65        8.28      5.88 o 
  12   6   3      105.29      108.36      8.45 o 
  13   6   3       71.46       76.80      6.68 o 
  14   6   3       75.81       89.73      8.11 o 
  -8   7   3      117.44      114.85     13.99 o 
  -7   7   3      234.39      248.39      9.40 o 
  -6   7   3       44.19       38.44      4.67 o 
  -5   7   3       16.62       13.45      3.65 o 
  -4   7   3        2.92        2.73      2.78 o 
  -3   7   3      458.65      468.97      9.05 o 
  -2   7   3     1000.26      999.12     14.43 o 
  -1   7   3      886.65      905.96     16.46 o 
   0   7   3      933.44      954.07     13.15 o 
   1   7   3        1.09        2.14      3.27 o 
   2   7   3       21.70       25.82      2.66 o 
   3   7   3     2362.36     2363.07     32.05 o 
   4   7   3     1984.40     2077.55     24.30 o 
   5   7   3     1388.20     1403.31     14.49 o 
   6   7   3     1240.04     1277.80     13.73 o 
   7   7   3       49.28       57.16      3.07 o 
   8   7   3      360.14      357.77      7.95 o 
   9   7   3        9.74       15.98      3.38 o 
  10   7   3      240.81      236.52      9.84 o 
  11   7   3      457.57      425.41     11.87 o 
  12   7   3      301.51      291.60     10.28 o 
  13   7   3       33.34       31.47      6.73 o 
  14   7   3        2.43        6.04      4.27 o 
  -7   8   3        1.99       11.02      8.45 o 
  -6   8   3       92.19       83.35     12.36 o 
  -5   8   3      105.59      113.93      7.81 o 
  -4   8   3      287.59      297.83     11.20 o 
  -3   8   3      716.66      736.29     14.64 o 
  -2   8   3      381.72      374.73      9.32 o 
  -1   8   3       49.23       44.33      3.43 o 
   0   8   3      745.30      718.96     12.65 o 
   1   8   3      221.91      236.96      6.92 o 
   2   8   3     1134.29     1101.26     18.67 o 
   3   8   3     1842.28     1872.36     26.89 o 
   4   8   3     1630.83     1574.60     23.47 o 
   5   8   3       75.93       91.83      3.98 o 
   6   8   3      139.85      157.98      4.47 o 
   7   8   3      181.02      204.92      6.57 o 
   8   8   3      314.90      343.73      9.56 o 
   9   8   3      468.37      454.13     11.14 o 
  10   8   3      473.58      459.61     11.90 o 
  11   8   3       95.21      101.77     11.55 o 
  12   8   3        0.02        2.85      3.71 o 
  13   8   3       59.67       65.85      6.51 o 
  -6   9   3      150.48      137.67     15.38 o 
  -5   9   3      287.94      316.46     19.92 o 
  -4   9   3        9.75        4.60      5.40 o 
  -3   9   3       51.23       42.52      5.13 o 
  -2   9   3      284.63      288.76     10.31 o 
  -1   9   3      697.58      656.22     12.86 o 
   0   9   3      965.64      930.75     15.47 o 
   1   9   3     1062.82     1066.22     23.30 o 
   2   9   3      149.38      140.59     11.02 o 
   3   9   3        0.02       -0.95      2.19 o 
   4   9   3       12.09        8.63      2.64 o 
   5   9   3     1590.97     1630.81     24.85 o 
   6   9   3     5135.09     5122.13     90.63 o 
   7   9   3     1716.15     1701.05     32.48 o 
   8   9   3      147.97      156.34      8.28 o 
   9   9   3       55.58       42.29      4.32 o 
  10   9   3       35.25       32.01      4.33 o 
  11   9   3      270.48      285.73     10.01 o 
  12   9   3      171.71      196.28      9.00 o 
  13   9   3       91.72      109.66      7.64 o 
  -5  10   3      178.45      219.07     17.73 o 
  -4  10   3      267.28      295.37     19.52 o 
  -3  10   3      320.44      333.59     13.33 o 
  -2  10   3      259.52      260.62     10.51 o 
  -1  10   3       29.62       32.24      3.26 o 
   0  10   3       47.78       51.16      7.83 o 
   1  10   3      306.60      302.46     11.88 o 
   2  10   3     1422.51     1399.24     29.19 o 
   3  10   3      839.09      855.49     20.50 o 
   4  10   3      339.21      340.39     14.66 o 
   5  10   3       97.41       79.31      6.46 o 
   6  10   3       24.70       30.17      4.80 o 
   7  10   3      134.99      124.38      7.77 o 
   8  10   3      112.34      110.54      9.76 o 
   9  10   3      112.62      120.85      9.76 o 
  10  10   3      421.08      447.59     21.54 o 
  11  10   3       52.93       34.29      8.73 o 
  12  10   3        2.54        0.74      4.31 o 
  13  10   3        1.96       -1.65      3.68 o 
  -4  11   3       87.74       88.00     13.54 o 
  -3  11   3       49.94       62.26     11.64 o 
  -2  11   3        2.22        6.30      4.89 o 
  -1  11   3      284.37      288.80     21.76 o 
   0  11   3      749.89      720.51     20.07 o 
   1  11   3      403.88      401.91     33.59 o 
   2  11   3      252.97      262.34     11.26 o 
   3  11   3       75.90       79.44     13.15 o 
   4  11   3        4.62       11.63      4.35 o 
   5  11   3      499.35      485.47     14.93 o 
   6  11   3      776.98      697.42     27.19 o 
   7  11   3      276.01      281.05     16.95 o 
   8  11   3      210.61      232.66     15.05 o 
   9  11   3       84.40       84.41      7.24 o 
  10  11   3        6.72        9.85      6.66 o 
  11  11   3       16.14       28.36      8.56 o 
  12  11   3       75.49       65.56     11.02 o 
  -2  12   3       57.66       54.77      7.48 o 
  -1  12   3        3.82        9.52      5.59 o 
   0  12   3       13.20       17.26      5.34 o 
   1  12   3       28.73       30.85      7.61 o 
   2  12   3       32.92       23.12      5.40 o 
   3  12   3      138.88      156.71      9.57 o 
   4  12   3       93.17       99.77     10.18 o 
   5  12   3      408.25      388.90     20.47 o 
   6  12   3      459.97      420.90     21.43 o 
   7  12   3       36.65       28.03      8.89 o 
   8  12   3      176.15      140.64     13.93 o 
   9  12   3      138.77      158.71     14.21 o 
  -1  13   3       14.06        9.20      6.49 o 
   0  13   3       81.20       72.16      8.28 o 
   1  13   3      164.77      166.40     10.88 o 
   2  13   3      300.69      296.64     13.44 o 
   3  13   3      209.96      224.22     11.68 o 
   4  13   3      162.84      149.81     14.54 o 
   5  13   3       18.40       14.66      7.61 o 
   6  13   3      105.93       87.04     12.42 o 
   7  13   3       46.00       56.89     10.74 o 
   8  13   3       72.32       64.22     11.24 o 
   9  13   3       77.76       91.02     12.20 o 
   1  14   3        2.08        2.32      5.32 o 
   2  14   3        0.66       -0.92      4.91 o 
   3  14   3        0.37       -1.73      6.77 o 
   4  14   3       44.12       27.75      9.29 o 
   5  14   3      248.76      254.14     19.13 o 
   6  14   3      191.89      231.37     18.40 o 
   7  14   3       85.39       88.72     12.87 o 
   8  14   3        9.83       -0.34      7.72 o 
  -8 -13   4       11.36       11.90      5.68 o 
  -7 -13   4        5.24        8.65      5.24 o 
  -6 -13   4       41.23       55.30      7.75 o 
  -5 -13   4      100.26      100.81     12.25 o 
  -4 -13   4      170.02      182.87     15.38 o 
  -3 -13   4       45.28       53.20     10.35 o 
  -2 -13   4        3.35        6.71      7.55 o 
  -1 -13   4        0.29        0.39      6.77 o 
   0 -13   4        4.13        5.99      7.50 o 
 -10 -12   4       13.28        9.88      5.77 o 
  -9 -12   4       16.83       28.14      6.48 o 
  -8 -12   4        6.60        3.46      4.92 o 
  -7 -12   4       15.68       15.09      5.00 o 
  -6 -12   4      184.89      175.17     10.66 o 
  -5 -12   4      152.47      166.57     10.39 o 
  -4 -12   4        8.54        6.55      6.27 o 
  -3 -12   4       20.30       26.29      7.94 o 
  -2 -12   4      100.76      102.82     12.03 o 
  -1 -12   4      326.84      307.45     18.96 o 
   0 -12   4      337.49      325.35     20.31 o 
   1 -12   4      201.74      212.02     17.40 o 
   2 -12   4       34.89       46.54     10.68 o 
 -11 -11   4        2.01        4.87      3.89 o 
 -10 -11   4      185.11      203.86      8.02 o 
  -9 -11   4      111.67      139.37      6.62 o 
  -8 -11   4      111.95       97.40      8.25 o 
  -7 -11   4       40.41       29.82      5.60 o 
  -6 -11   4       12.70       10.11      4.32 o 
  -5 -11   4      148.23      160.22      9.46 o 
  -4 -11   4      147.88      167.80     13.31 o 
  -3 -11   4      148.81      132.80     12.14 o 
  -2 -11   4      244.34      251.46     16.73 o 
  -1 -11   4      622.16      602.82     25.96 o 
   0 -11   4       59.38       66.23     10.13 o 
   1 -11   4       31.23       18.35      7.44 o 
   2 -11   4      166.10      189.42     16.22 o 
   3 -11   4      336.79      344.04     20.98 o 
   4 -11   4       90.31       96.67     13.54 o 
 -11 -10   4       30.45       34.70      4.79 o 
 -10 -10   4       91.21      101.16      6.11 o 
  -9 -10   4       27.80       23.69      3.88 o 
  -8 -10   4       15.87       22.91      4.38 o 
  -7 -10   4      269.79      272.33      9.57 o 
  -6 -10   4      615.33      645.75     14.61 o 
  -5 -10   4      480.85      475.35     17.87 o 
  -4 -10   4      147.62      160.61     17.79 o 
  -3 -10   4        1.76        1.61      5.01 o 
  -2 -10   4      148.29      138.23     11.92 o 
  -1 -10   4      568.21      588.95     24.28 o 
   0 -10   4      353.39      339.51     17.96 o 
   1 -10   4      581.79      565.23     24.45 o 
   2 -10   4      242.48      211.71      7.49 o 
   3 -10   4      261.15      236.72      9.15 o 
   4 -10   4        0.87        1.40      6.71 o 
   5 -10   4      136.43      138.79     15.33 o 
 -12  -9   4      122.38      108.64      7.81 o 
 -11  -9   4        3.12        0.27      3.18 o 
 -10  -9   4      199.17      227.98      8.10 o 
  -9  -9   4      302.43      320.95      9.00 o 
  -8  -9   4      466.10      461.47     12.48 o 
  -7  -9   4      327.06      320.04     10.42 o 
  -6  -9   4     1043.95     1036.85     32.60 o 
  -5  -9   4        0.01        2.42      4.57 o 
  -4  -9   4      404.32      398.86     12.90 o 
  -3  -9   4      880.17      892.95     26.57 o 
  -2  -9   4      595.99      598.94     22.91 o 
  -1  -9   4      904.26      844.10     28.98 o 
   0  -9   4      358.77      365.46     17.79 o 
   1  -9   4        7.48        7.83      2.35 o 
   2  -9   4      151.07      147.00      6.61 o 
   3  -9   4      359.51      347.37     11.35 o 
   4  -9   4      106.95      112.18      7.78 o 
   5  -9   4      309.32      340.46     20.81 o 
   6  -9   4      106.94      109.92     13.99 o 
   7  -9   4        1.43       16.84      9.51 o 
 -12  -8   4       33.79       36.14      6.29 o 
 -11  -8   4      168.29      185.47     16.61 o 
 -10  -8   4      618.71      608.86     18.53 o 
  -9  -8   4       29.46       32.15      3.89 o 
  -8  -8   4       19.30       23.05      4.80 o 
  -7  -8   4        0.40        0.11      2.90 o 
  -6  -8   4      285.81      275.44      8.55 o 
  -5  -8   4     1226.91     1275.20     21.36 o 
  -4  -8   4      427.18      428.64     10.24 o 
  -3  -8   4        1.39        1.56      2.30 o 
  -2  -8   4       43.72       53.74      3.94 o 
  -1  -8   4       15.52       17.66      2.84 o 
   0  -8   4       20.84       17.72      3.19 o 
   1  -8   4      526.80      511.63     11.73 o 
   2  -8   4      539.71      522.74     13.16 o 
   3  -8   4     1612.27     1607.72     39.33 o 
   4  -8   4       69.57       72.02      6.00 o 
   5  -8   4       76.07       60.31      6.06 o 
   6  -8   4        3.25       -2.35      7.33 o 
   7  -8   4       60.16       59.80     11.52 o 
   8  -8   4      134.45      125.64     14.77 o 
 -12  -7   4      153.50      137.09     20.95 o 
 -11  -7   4       70.77       75.77      6.35 o 
 -10  -7   4       17.91       21.57      4.38 o 
  -9  -7   4      161.93      154.27      7.36 o 
  -8  -7   4      164.13      176.06      9.36 o 
  -7  -7   4      544.70      567.01     19.61 o 
  -6  -7   4     1438.00     1401.93     24.70 o 
  -5  -7   4      496.43      490.12     10.97 o 
  -4  -7   4       36.09       35.34      3.38 o 
  -3  -7   4     1622.48     1695.85     25.26 o 
  -2  -7   4      940.07      917.23     16.82 o 
  -1  -7   4     1365.25     1346.18     24.88 o 
   0  -7   4       32.19       43.65      3.78 o 
   1  -7   4      339.98      310.15     10.05 o 
   2  -7   4     1445.77     1451.14     21.48 o 
   3  -7   4       26.92       25.96      3.36 o 
   4  -7   4       65.80       53.52      5.36 o 
   5  -7   4     1289.13     1281.98     27.30 o 
   6  -7   4      641.23      630.38     26.54 o 
   7  -7   4      415.01      462.70     12.62 o 
   8  -7   4       21.44       23.16      9.40 o 
   9  -7   4        4.44       -0.95      8.50 o 
 -13  -6   4        6.54       12.06      4.46 o 
 -12  -6   4        8.05        2.91      3.56 o 
 -11  -6   4       17.17       12.01      3.97 o 
 -10  -6   4      501.49      530.12     13.54 o 
  -9  -6   4      414.97      445.38     11.77 o 
  -8  -6   4      291.61      285.20     15.92 o 
  -7  -6   4      179.64      170.55      8.30 o 
  -6  -6   4      158.57      166.20      7.79 o 
  -5  -6   4      707.58      681.97     13.33 o 
  -4  -6   4     2644.82     2603.60     35.87 o 
  -3  -6   4     3010.18     2965.96     39.74 o 
  -2  -6   4     2955.85     2918.94     38.96 o 
  -1  -6   4     2256.28     2246.81     30.92 o 
   0  -6   4     1006.39     1094.37     12.28 o 
   1  -6   4       94.16       77.73      3.96 o 
   2  -6   4      826.76      792.17     11.57 o 
   3  -6   4     1872.08     1864.57     23.24 o 
   4  -6   4      272.29      263.41      6.44 o 
   5  -6   4     1374.50     1391.07     17.29 o 
   6  -6   4     1043.17     1053.62     16.51 o 
   7  -6   4       50.82       54.60      5.45 o 
   8  -6   4      345.35      331.62     10.61 o 
   9  -6   4      273.26      308.01     19.36 o 
  10  -6   4       83.31       91.13     13.26 o 
 -13  -5   4       56.75       64.30      6.72 o 
 -12  -5   4       28.41       26.98      6.02 o 
 -11  -5   4      113.12      117.09      9.39 o 
 -10  -5   4      259.15      263.58      9.58 o 
  -9  -5   4       13.53       17.28      3.65 o 
  -8  -5   4      450.47      447.29     11.16 o 
  -7  -5   4      727.18      685.56     27.33 o 
  -6  -5   4     2484.62     2502.91     78.57 o 
  -5  -5   4     4063.74     4128.09     65.52 o 
  -4  -5   4      446.26      420.84      9.13 o 
  -3  -5   4       62.45       55.44      3.30 o 
  -2  -5   4      516.52      542.40     12.33 o 
  -1  -5   4     2007.67     1995.22     23.38 o 
   0  -5   4     2926.46     2882.32     26.13 o 
   1  -5   4     2487.96     2430.09     39.86 o 
   2  -5   4     1484.25     1388.95     17.47 o 
   3  -5   4      377.03      416.00      8.84 o 
   4  -5   4        1.08        0.06      1.66 o 
   5  -5   4      995.35      950.09     27.78 o 
   6  -5   4      433.45      413.76      8.97 o 
   7  -5   4      504.03      522.15     14.47 o 
   8  -5   4      359.80      357.95      8.94 o 
   9  -5   4       65.66       83.70      7.47 o 
  10  -5   4        0.30       -1.34      7.44 o 
  11  -5   4       40.99       59.13     11.92 o 
 -13  -4   4       22.23       17.94      4.77 o 
 -12  -4   4        3.86        2.55      3.44 o 
 -11  -4   4       81.91       85.81      6.27 o 
 -10  -4   4      234.66      215.74     10.00 o 
  -9  -4   4      725.90      698.74     21.04 o 
  -8  -4   4     1071.85     1031.58     18.61 o 
  -7  -4   4     1441.06     1359.38     27.06 o 
  -6  -4   4     1124.82     1147.15     25.62 o 
  -5  -4   4      144.94      154.69      7.36 o 
  -4  -4   4     3632.54     3850.44     50.96 o 
  -3  -4   4     8811.86     8920.32     96.35 o 
  -2  -4   4     7654.59     7679.60     83.21 o 
  -1  -4   4     1291.42     1251.52     14.10 o 
   0  -4   4      330.45      311.40      3.98 o 
   1  -4   4      153.09      140.15      3.84 o 
   2  -4   4      144.33      219.98      4.20 o 
   3  -4   4      880.13      807.49      9.06 o 
   4  -4   4     2901.41     2982.25     30.67 o 
   5  -4   4     1273.84     1331.74     15.91 o 
   6  -4   4     1972.05     1961.40     25.04 o 
   7  -4   4       31.12       29.98      3.26 o 
   8  -4   4       20.67       21.68      3.13 o 
   9  -4   4      244.33      247.30      8.60 o 
  10  -4   4       86.75       70.38      7.23 o 
  11  -4   4       66.17       86.44     22.24 o 
 -13  -3   4        6.78        0.40      5.31 o 
 -12  -3   4      112.34      109.28      7.31 o 
 -11  -3   4      340.29      335.03     11.01 o 
 -10  -3   4      493.32      497.50     12.79 o 
  -9  -3   4      168.69      172.69      7.41 o 
  -8  -3   4       17.66       21.30      4.90 o 
  -7  -3   4      461.81      457.59     10.62 o 
  -6  -3   4      995.69     1052.00     16.61 o 
  -5  -3   4     1748.58     1557.00     17.46 o 
  -4  -3   4     1781.99     1758.44     19.06 o 
  -3  -3   4     3526.06     3552.20     35.29 o 
  -2  -3   4      417.60      449.95      5.57 o 
  -1  -3   4      936.56     1002.42      9.74 o 
   0  -3   4      127.29      103.82      2.22 o 
   1  -3   4     2644.07     2547.78     20.36 o 
   2  -3   4     9154.46     9458.99     82.02 o 
   3  -3   4     1526.40     1607.93     14.70 o 
   4  -3   4      300.99      292.02      4.92 o 
   5  -3   4        0.10        0.65      1.57 o 
   6  -3   4        3.16        2.41      2.27 o 
   7  -3   4      959.13      951.54     14.65 o 
   8  -3   4     1286.14     1295.40     21.64 o 
   9  -3   4      321.85      340.33      9.73 o 
  10  -3   4      242.01      248.23     11.27 o 
  11  -3   4        1.73        3.83      4.65 o 
  12  -3   4       16.12        8.84      6.94 o 
 -12  -2   4       57.22       53.20      5.75 o 
 -11  -2   4       18.34       13.75      3.78 o 
 -10  -2   4        8.90        3.68      3.33 o 
  -9  -2   4      510.97      467.52     12.85 o 
  -8  -2   4      939.56      920.04     17.22 o 
  -7  -2   4      850.97      855.52     15.64 o 
  -6  -2   4      211.48      228.09      6.95 o 
  -5  -2   4     2901.21     2931.15     31.52 o 
  -4  -2   4       73.63       70.66      2.17 o 
  -3  -2   4    10663.03    10816.87     92.70 o 
  -2  -2   4     3116.58     3137.86     28.13 o 
  -1  -2   4      852.44      734.55      6.23 o 
   0  -2   4      368.40      382.38      6.22 o 
   1  -2   4      114.31       93.56      1.85 o 
   2  -2   4      299.51      314.03      4.18 o 
   3  -2   4      544.31      650.94      7.09 o 
   4  -2   4        9.45        4.21      1.08 o 
   5  -2   4     3614.51     3668.36     31.69 o 
   6  -2   4     3036.87     3148.47     29.75 o 
   7  -2   4      306.93      333.26      7.38 o 
   8  -2   4     1760.98     1703.25     25.94 o 
   9  -2   4      146.82      136.18      6.18 o 
  10  -2   4       12.13       11.28      3.24 o 
  11  -2   4      236.34      240.88     15.83 o 
  12  -2   4      135.29      144.16     13.15 o 
 -12  -1   4       15.73       15.34      4.62 o 
 -11  -1   4        9.36       15.23      3.95 o 
 -10  -1   4       45.34       50.97      5.00 o 
  -9  -1   4      460.45      462.83     11.85 o 
  -8  -1   4      792.98      771.37     15.36 o 
  -7  -1   4      170.29      161.54      5.36 o 
  -6  -1   4       49.27       59.61      3.51 o 
  -5  -1   4      545.68      601.71      6.45 o 
  -4  -1   4     8444.10     8821.76     65.81 o 
  -3  -1   4    11072.12    11146.02     78.53 o 
  -2  -1   4     5271.08     5629.97     40.21 o 
  -1  -1   4     9842.10     9813.73     94.75 o 
   0  -1   4       68.75      116.13      2.23 o 
   1  -1   4     6342.41     6757.95     66.11 o 
   2  -1   4     6353.97     6389.26     86.72 o 
   3  -1   4     4491.03     4296.20     51.56 o 
   4  -1   4     9127.81     9908.22     79.90 o 
   5  -1   4     4882.51     5279.55     44.07 o 
   6  -1   4      947.08      934.25      9.84 o 
   7  -1   4      102.39      101.24      3.52 o 
   8  -1   4     1729.50     1703.49     25.28 o 
   9  -1   4     1618.06     1501.61     23.43 o 
  10  -1   4      341.58      345.87      9.22 o 
  11  -1   4        0.46       -4.90      5.43 o 
  12  -1   4       43.25       42.80      9.29 o 
  13  -1   4        0.80        1.12      6.38 o 
 -12   0   4      108.92      121.57     10.38 o 
 -11   0   4      133.78      129.90      7.46 o 
 -10   0   4       42.17       38.16      4.67 o 
  -9   0   4        1.91        1.53      1.90 o 
  -8   0   4      480.41      466.60      8.23 o 
  -7   0   4     1278.97     1248.89     15.39 o 
  -6   0   4     3369.45     3409.40     34.61 o 
  -5   0   4     1392.46     1378.40     12.95 o 
  -4   0   4     1227.62     1137.66     10.05 o 
  -3   0   4     2512.33     2690.29     20.11 o 
  -2   0   4     1014.63     1065.89      8.89 o 
  -1   0   4      646.79      628.78      6.38 o 
   0   0   4    15227.83    15222.89    115.55 o 
   1   0   4    14761.96    15054.87    113.75 o 
   2   0   4     5651.42     5706.29     43.47 o 
   3   0   4       23.00       13.23      1.42 o 
   4   0   4     1094.89     1160.42      9.59 o 
   5   0   4      772.29      740.40      7.74 o 
   6   0   4      805.12      766.76      8.23 o 
   7   0   4     1437.59     1440.81     21.46 o 
   8   0   4     1472.10     1350.19     39.61 o 
   9   0   4       26.37       23.73      3.11 o 
  10   0   4       65.70       63.23      4.04 o 
  11   0   4      129.17      110.28      8.39 o 
  12   0   4      110.50      107.41     11.75 o 
  13   0   4      112.04      135.77     13.31 o 
 -12   1   4       13.07       13.03      5.31 o 
 -11   1   4       61.02       65.02      8.52 o 
 -10   1   4      118.67      136.36      5.55 o 
  -9   1   4      966.17      991.63     15.50 o 
  -8   1   4     1762.54     1673.31     18.09 o 
  -7   1   4      670.81      686.24      9.22 o 
  -6   1   4      500.90      516.49      7.35 o 
  -5   1   4        0.90       -0.16      1.23 o 
  -4   1   4     3267.53     3475.09     25.66 o 
  -3   1   4    11224.60    11976.69     88.78 o 
  -2   1   4    11144.57    11253.84     97.45 o 
  -1   1   4      126.85      121.38      2.23 o 
   0   1   4     9032.12     9233.00     69.59 o 
   1   1   4     1928.55     1915.32     15.37 o 
   2   1   4      959.16     1002.34      9.24 o 
   3   1   4     2142.43     2149.29     16.11 o 
   4   1   4     7980.61     7915.53     60.01 o 
   5   1   4     4668.58     4708.05     34.22 o 
   6   1   4     1999.63     2196.54     17.08 o 
   7   1   4       77.96       87.97      3.33 o 
   8   1   4       16.27       18.74      2.26 o 
   9   1   4      676.53      684.12     10.81 o 
  10   1   4     1707.44     1603.38     32.06 o 
  11   1   4      521.41      504.93     21.76 o 
  12   1   4      169.20      196.97     14.38 o 
  13   1   4       10.84        9.01      6.88 o 
 -11   2   4       83.79      101.71      7.06 o 
 -10   2   4      255.13      250.55     11.17 o 
  -9   2   4      539.21      531.68      9.39 o 
  -8   2   4      175.64      168.07      5.33 o 
  -7   2   4      237.35      214.48      5.59 o 
  -6   2   4      877.37      837.72     10.56 o 
  -5   2   4     1768.18     1786.33     18.14 o 
  -4   2   4     7178.38     7371.58     55.54 o 
  -3   2   4      427.84      380.08      4.86 o 
  -2   2   4       21.23       34.95      1.70 o 
  -1   2   4      616.55      598.75      7.42 o 
   0   2   4     3122.53     3053.26     33.19 o 
   1   2   4     8573.13     8826.38     78.25 o 
   2   2   4     4209.93     3980.40     32.63 o 
   3   2   4       36.41       45.54      1.31 o 
   4   2   4     5133.27     5178.42     48.52 o 
   5   2   4      484.11      425.84      6.60 o 
   6   2   4      386.62      387.98      5.34 o 
   7   2   4     1166.74     1229.37     14.37 o 
   8   2   4      964.66      958.59     16.38 o 
   9   2   4      679.59      649.86     13.23 o 
  10   2   4       43.64       48.79      9.23 o 
  11   2   4       28.33       26.09      5.43 o 
  12   2   4        0.58       -3.73      4.22 o 
  13   2   4       22.32       22.15      8.06 o 
  14   2   4       78.88       69.42     11.13 o 
 -10   3   4       18.83        6.66      6.88 o 
  -9   3   4      434.33      448.70     15.35 o 
  -8   3   4      344.68      369.00      8.00 o 
  -7   3   4      448.69      468.84      8.61 o 
  -6   3   4      543.61      540.71      8.12 o 
  -5   3   4      458.21      511.79      7.43 o 
  -4   3   4      180.27      218.02      4.58 o 
  -3   3   4      260.21      260.66      3.98 o 
  -2   3   4      666.23      573.75      8.69 o 
  -1   3   4     3591.94     3846.43     37.43 o 
   0   3   4     3722.86     3610.07     31.91 o 
   1   3   4       25.58       37.77      3.06 o 
   2   3   4     1828.08     1754.60     15.92 o 
   3   3   4      765.39      729.65     10.35 o 
   4   3   4     1520.64     1516.77     12.19 o 
   5   3   4     5847.11     5936.14     47.76 o 
   6   3   4      742.58      664.05      8.80 o 
   7   3   4      783.58      792.58      9.52 o 
   8   3   4     1010.63      994.95     18.09 o 
   9   3   4        8.37       12.55      6.41 o 
  10   3   4       25.97       26.40      5.05 o 
  11   3   4      402.95      420.16     14.19 o 
  12   3   4      259.26      227.30     11.06 o 
  13   3   4      142.99      151.77     13.82 o 
  14   3   4       22.54       30.12      8.56 o 
 -10   4   4      265.20      247.60     18.29 o 
  -9   4   4      375.15      346.50     20.75 o 
  -8   4   4      487.00      461.77     12.17 o 
  -7   4   4       34.82       33.68      4.05 o 
  -6   4   4       29.59       36.57      2.96 o 
  -5   4   4      568.82      532.69      8.80 o 
  -4   4   4     1846.16     1955.26     17.90 o 
  -3   4   4     1308.88     1316.95     13.08 o 
  -2   4   4     1768.60     1677.80     18.36 o 
  -1   4   4      447.94      448.68      6.00 o 
   0   4   4       40.08       39.66      1.73 o 
   1   4   4      891.39      969.66      9.80 o 
   2   4   4     4936.64     4777.54     45.61 o 
   3   4   4     3401.94     3493.68     37.67 o 
   4   4   4     3639.69     3611.47     31.52 o 
   5   4   4     1909.49     1968.71     18.40 o 
   6   4   4     1289.86     1304.81     13.68 o 
   7   4   4      361.40      357.95      5.78 o 
   8   4   4     1119.91     1145.51     16.62 o 
   9   4   4     1481.01     1409.95     22.92 o 
  10   4   4      200.37      190.75      7.74 o 
  11   4   4        3.91        4.75      3.26 o 
  12   4   4       37.15       32.63      4.92 o 
  13   4   4       19.67       10.51      4.68 o 
  14   4   4       32.79       33.33      5.50 o 
  -9   5   4       55.85       54.37     10.91 o 
  -8   5   4        2.49        4.58      4.49 o 
  -7   5   4      518.08      507.99     10.93 o 
  -6   5   4     1803.53     1749.94     24.15 o 
  -5   5   4      625.67      649.01     11.85 o 
  -4   5   4      458.80      477.08      8.05 o 
  -3   5   4      630.34      652.94      9.49 o 
  -2   5   4       44.97       43.09      3.49 o 
  -1   5   4      117.98      101.95      3.21 o 
   0   5   4     1721.88     1640.37     16.07 o 
   1   5   4     5781.63     5977.50     51.81 o 
   2   5   4     3837.73     3855.50     51.74 o 
   3   5   4      562.70      550.89      9.53 o 
   4   5   4       92.32       93.89      2.47 o 
   5   5   4       51.34       65.61      2.37 o 
   6   5   4     1133.33     1055.68     11.37 o 
   7   5   4     3482.29     3577.68     40.07 o 
   8   5   4     1013.75      980.05     14.95 o 
   9   5   4       56.63       54.35      4.50 o 
  10   5   4       78.05       82.03      5.68 o 
  11   5   4      214.75      205.99     10.35 o 
  12   5   4       72.42       66.74      6.90 o 
  13   5   4       70.62       64.60      6.24 o 
  14   5   4       69.06       74.92      9.25 o 
  -8   6   4      467.09      475.84     24.39 o 
  -7   6   4      407.22      415.18     11.76 o 
  -6   6   4      369.38      371.54      9.18 o 
  -5   6   4      231.77      221.56      6.74 o 
  -4   6   4      934.71      900.46     12.61 o 
  -3   6   4     1582.16     1552.14     18.37 o 
  -2   6   4     1145.13     1098.04     13.75 o 
  -1   6   4      572.31      573.39      8.39 o 
   0   6   4      601.02      578.67      8.09 o 
   1   6   4        2.23        1.47      0.89 o 
   2   6   4      323.06      341.71      6.94 o 
   3   6   4     1977.92     1983.05     27.06 o 
   4   6   4      335.36      281.93      5.71 o 
   5   6   4       74.19       70.00      2.40 o 
   6   6   4      359.83      329.12      5.23 o 
   7   6   4       53.85       50.43      2.70 o 
   8   6   4      146.58      149.80      5.32 o 
   9   6   4      324.28      327.82      9.24 o 
  10   6   4      528.70      539.23     14.45 o 
  11   6   4      457.98      424.97     11.95 o 
  12   6   4      123.47      122.07      7.28 o 
  13   6   4        0.18        1.93      3.46 o 
  14   6   4        0.99       -3.03      3.52 o 
  -8   7   4       76.59       93.87     13.82 o 
  -7   7   4       38.42       32.56      9.29 o 
  -6   7   4      412.53      434.85     11.95 o 
  -5   7   4      420.00      391.60     12.21 o 
  -4   7   4     1151.05     1110.99     16.94 o 
  -3   7   4      596.84      615.56     10.89 o 
  -2   7   4      169.03      157.13      5.04 o 
  -1   7   4      175.33      152.66      4.70 o 
   0   7   4       73.90       65.17      3.74 o 
   1   7   4      819.81      796.66      9.52 o 
   2   7   4     1278.93     1301.82     19.71 o 
   3   7   4     1313.59     1309.37     23.63 o 
   4   7   4      648.58      681.40     12.24 o 
   5   7   4      410.65      448.62      6.33 o 
   6   7   4        4.30        4.71      1.68 o 
   7   7   4      835.21      782.85     12.20 o 
   8   7   4      956.29      967.95     18.22 o 
   9   7   4      662.24      651.25     13.78 o 
  10   7   4      354.32      342.33     10.60 o 
  11   7   4       12.85       10.78      3.73 o 
  12   7   4       12.18        9.05      4.01 o 
  13   7   4       10.20       10.23      4.88 o 
  14   7   4       33.48       40.22      5.92 o 
  -7   8   4      157.47      149.03     15.22 o 
  -6   8   4      238.88      234.23     17.29 o 
  -5   8   4       64.54       64.23      8.67 o 
  -4   8   4       11.01       12.34      4.30 o 
  -3   8   4      103.44      114.44      5.70 o 
  -2   8   4      994.05     1006.04     17.74 o 
  -1   8   4     1480.32     1402.66     27.12 o 
   0   8   4       58.80       62.62      3.14 o 
   1   8   4      430.43      446.87     10.68 o 
   2   8   4      484.44      469.54     13.59 o 
   3   8   4      100.02       89.72      4.55 o 
   4   8   4       21.92       25.58      3.15 o 
   5   8   4     1379.16     1309.15     20.43 o 
   6   8   4      902.64      894.15     19.71 o 
   7   8   4      847.18      832.32     14.99 o 
   8   8   4       13.20       17.22      2.84 o 
   9   8   4       28.46       29.91      3.97 o 
  10   8   4       43.66       58.91      7.41 o 
  11   8   4      262.78      284.01     14.12 o 
  12   8   4      150.01      166.16     11.99 o 
  13   8   4       28.36       35.17      5.41 o 
  -6   9   4       27.62       39.16     10.74 o 
  -5   9   4      191.90      191.77     16.45 o 
  -4   9   4      401.87      397.18     21.43 o 
  -3   9   4      311.09      289.21     14.09 o 
  -2   9   4      209.00      219.20      7.38 o 
  -1   9   4        6.42        3.93      2.40 o 
   0   9   4       99.45      111.08      4.58 o 
   1   9   4       52.31       47.65      5.40 o 
   2   9   4      575.17      584.57     12.01 o 
   3   9   4     1331.49     1279.26     20.57 o 
   4   9   4      232.82      238.66      7.30 o 
   5   9   4      826.57      863.09     21.93 o 
   6   9   4     1335.65     1232.31     25.57 o 
   7   9   4        6.29       10.14     10.66 o 
   8   9   4      448.79      434.73     13.40 o 
   9   9   4      482.76      508.78     37.45 o 
  10   9   4      313.14      342.07     10.32 o 
  11   9   4      125.31      127.45      7.09 o 
  12   9   4        0.02        4.12      3.63 o 
  13   9   4       19.26       24.11      5.09 o 
  -5  10   4      123.78      144.38     15.33 o 
  -4  10   4      108.62      123.80     13.93 o 
  -3  10   4       40.37       28.70      8.95 o 
  -2  10   4       98.28       91.18      5.36 o 
  -1  10   4      186.26      187.08      8.24 o 
   0  10   4      592.14      591.54     20.05 o 
   1  10   4     1304.62     1258.10     31.49 o 
   2  10   4      593.61      600.35     36.50 o 
   3  10   4       12.12       10.42      7.75 o 
   4  10   4        4.25        4.66      3.54 o 
   5  10   4       97.87       99.19      8.08 o 
   6  10   4      388.03      407.75     12.86 o 
   7  10   4     1043.09     1021.02     23.08 o 
   8  10   4      525.20      529.34     15.64 o 
   9  10   4      235.40      260.08     11.30 o 
  10  10   4       23.18       25.84      7.94 o 
  11  10   4      208.59      225.16     16.50 o 
  12  10   4      163.61      172.08     15.10 o 
  13  10   4       55.09       55.32      7.24 o 
  -4  11   4      101.27       91.35     13.65 o 
  -3  11   4      318.70      281.11     19.47 o 
  -2  11   4      288.62      314.53     16.39 o 
  -1  11   4      205.21      200.08      6.30 o 
   0  11   4       40.18       41.48      7.52 o 
   1  11   4       31.69       25.74      5.58 o 
   2  11   4       36.24       39.43      6.38 o 
   3  11   4      235.62      243.69     10.83 o 
   4  11   4      133.51      145.73      8.52 o 
   5  11   4      125.93      111.32     11.64 o 
   6  11   4       86.95       81.23     10.29 o 
   7  11   4        0.94        3.19      5.99 o 
   8  11   4        0.09        3.09      3.93 o 
   9  11   4      100.13      107.14     13.17 o 
  10  11   4      148.15      161.11     13.59 o 
  11  11   4      111.56      126.65     12.75 o 
  12  11   4       85.37       92.53     12.42 o 
  -2  12   4       12.77        7.19      5.43 o 
  -1  12   4       12.70        1.01     12.25 o 
   0  12   4       95.34      108.99     11.10 o 
   1  12   4      167.48      186.54     10.96 o 
   2  12   4      384.39      418.00     17.48 o 
   3  12   4      300.83      271.24     11.93 o 
   4  12   4       67.04       68.53     10.07 o 
   5  12   4       60.58       59.30     10.18 o 
   6  12   4       68.50       83.91     10.96 o 
   7  12   4      421.17      421.41     21.48 o 
   8  12   4      932.54      860.66     32.61 o 
   9  12   4      278.27      247.20     16.67 o 
  -1  13   4      118.89      134.28     10.46 o 
   0  13   4       16.70       23.07      6.12 o 
   1  13   4        8.88       19.49      5.91 o 
   2  13   4        1.49       12.35      5.06 o 
   3  13   4        5.15       10.41      7.27 o 
   4  13   4       71.20       57.12     10.24 o 
   5  13   4      264.80      251.85     17.90 o 
   6  13   4      143.08      173.25     15.44 o 
   7  13   4       22.60       21.15      8.39 o 
   8  13   4        7.30       11.41      7.22 o 
   9  13   4        2.70        7.55      7.44 o 
   1  14   4      172.69      142.53     11.04 o 
   2  14   4      113.71       86.99     13.09 o 
   3  14   4       87.24       82.96     12.42 o 
   4  14   4       87.21      100.97     13.31 o 
   5  14   4       16.16       24.67      8.89 o 
   6  14   4        8.06        0.22      6.99 o 
   7  14   4       20.71       18.46      8.67 o 
   8  14   4      103.37       97.06     13.20 o 
  -7 -13   5      129.26      163.21     19.97 o 
  -6 -13   5      172.73      180.66     11.55 o 
  -5 -13   5       42.20       48.72      7.50 o 
  -4 -13   5        0.58       13.37      7.50 o 
  -3 -13   5       32.91       36.42      9.62 o 
  -2 -13   5       75.88       71.16     11.47 o 
  -1 -13   5      131.40      129.39     14.54 o 
  -9 -12   5       16.40       21.37      8.98 o 
  -8 -12   5        3.08       12.45      4.99 o 
  -7 -12   5        0.07       -2.67      4.73 o 
  -6 -12   5        5.35        3.50      4.67 o 
  -5 -12   5       54.58       72.29      7.78 o 
  -4 -12   5      175.87      186.68     11.26 o 
  -3 -12   5      232.53      249.39     16.89 o 
  -2 -12   5      131.45      113.95     12.64 o 
  -1 -12   5       57.38       51.02     10.18 o 
   0 -12   5       17.42       17.01      8.45 o 
   1 -12   5      169.90      193.67     16.45 o 
   2 -12   5      257.90      257.72     19.30 o 
 -10 -11   5       29.24       32.60      4.48 o 
  -9 -11   5        9.00       11.26      4.38 o 
  -8 -11   5       21.34       34.69      5.02 o 
  -7 -11   5      227.89      240.56     11.96 o 
  -6 -11   5      243.74      248.65     11.74 o 
  -5 -11   5      152.82      169.14     19.78 o 
  -4 -11   5      228.91      210.65     10.79 o 
  -3 -11   5       89.36       89.75      8.01 o 
  -2 -11   5       58.99       59.02      9.68 o 
  -1 -11   5      359.14      343.70     19.30 o 
   0 -11   5      410.85      414.92     21.31 o 
   1 -11   5      380.15      358.58     20.14 o 
   2 -11   5       80.77       83.07     11.92 o 
   3 -11   5       50.44       34.57     10.29 o 
   4 -11   5        5.24       -5.65      7.22 o 
 -11 -10   5        4.52        7.44      3.59 o 
 -10 -10   5       16.65       26.98      5.79 o 
  -9 -10   5      110.62       99.62      6.99 o 
  -8 -10   5      320.77      336.38     11.11 o 
  -7 -10   5      215.58      225.51      8.80 o 
  -6 -10   5       55.05       63.60      5.32 o 
  -5 -10   5       52.73       56.85      4.99 o 
  -4 -10   5      301.41      295.74     23.02 o 
  -3 -10   5      203.42      198.00     10.21 o 
  -2 -10   5      681.80      688.08     19.42 o 
  -1 -10   5      862.29      826.59     30.15 o 
   0 -10   5       87.27       83.24     10.63 o 
   1 -10   5       51.74       50.85      9.29 o 
   2 -10   5      224.12      211.52      7.23 o 
   3 -10   5      100.55       96.54      6.21 o 
   4 -10   5      102.10      111.49     13.20 o 
   5 -10   5      187.78      223.04     17.51 o 
 -12  -9   5        3.84        6.38      3.82 o 
 -11  -9   5       12.02       15.04      3.86 o 
 -10  -9   5      146.27      149.92      6.95 o 
  -9  -9   5       27.86       25.42      4.73 o 
  -8  -9   5        9.93       12.50      3.87 o 
  -7  -9   5        2.18        2.42      3.15 o 
  -6  -9   5       21.94       41.70      4.50 o 
  -5  -9   5      328.28      312.35      9.46 o 
  -4  -9   5     1128.45     1144.96     30.36 o 
  -3  -9   5      414.36      410.64     10.54 o 
  -2  -9   5       47.55       45.95      4.17 o 
  -1  -9   5       59.78       54.43      8.17 o 
   0  -9   5      730.75      717.22     26.68 o 
   1  -9   5      725.83      629.23     24.89 o 
   2  -9   5      670.88      671.60     15.52 o 
   3  -9   5      276.58      276.50     19.33 o 
   4  -9   5        1.60       -2.50      3.30 o 
   5  -9   5        8.14        5.48      7.94 o 
   6  -9   5       28.48       23.55     10.18 o 
   7  -9   5      139.01      162.51     16.73 o 
 -12  -8   5       92.31       93.88      7.50 o 
 -11  -8   5        1.83        2.56      3.83 o 
 -10  -8   5        0.03        2.56      2.88 o 
  -9  -8   5       98.01      111.38      7.17 o 
  -8  -8   5      116.85      126.62      6.95 o 
  -7  -8   5      561.43      567.42     14.90 o 
  -6  -8   5      972.71      954.17     22.53 o 
  -5  -8   5      198.49      190.87      7.17 o 
  -4  -8   5       11.32       12.58      2.91 o 
  -3  -8   5       45.24       38.40      3.66 o 
  -2  -8   5      989.43     1012.25     17.68 o 
  -1  -8   5      989.12      952.87     16.86 o 
   0  -8   5      653.62      612.54     20.50 o 
   1  -8   5      513.28      502.85      9.57 o 
   2  -8   5      195.95      193.08      9.23 o 
   3  -8   5      206.62      181.61      8.23 o 
   4  -8   5      755.08      735.24     18.43 o 
   5  -8   5      556.69      559.90     16.36 o 
   6  -8   5       81.90       81.28     12.20 o 
   7  -8   5      107.45      123.46     14.27 o 
   8  -8   5       23.92       31.94     10.63 o 
 -12  -7   5        3.53        1.50      4.62 o 
 -11  -7   5      169.37      178.18      8.91 o 
 -10  -7   5      303.70      281.20     10.17 o 
  -9  -7   5       54.35       55.00      5.18 o 
  -8  -7   5       89.23       81.90      9.37 o 
  -7  -7   5       76.35       69.76      5.05 o 
  -6  -7   5       41.72       36.07      3.93 o 
  -5  -7   5      222.81      228.50      7.45 o 
  -4  -7   5      401.03      364.43     11.87 o 
  -3  -7   5      393.79      373.12      9.11 o 
  -2  -7   5      560.97      566.15     16.97 o 
  -1  -7   5      310.58      307.70      8.00 o 
   0  -7   5      276.44      279.35     18.07 o 
   1  -7   5      984.18      952.83     15.10 o 
   2  -7   5     1171.59     1152.98     18.07 o 
   3  -7   5     1644.15     1583.26     23.79 o 
   4  -7   5      755.45      747.06     19.17 o 
   5  -7   5      370.43      370.54     10.23 o 
   6  -7   5       53.70       56.09      6.24 o 
   7  -7   5      150.37      143.95      7.36 o 
   8  -7   5      137.60      143.94     14.71 o 
   9  -7   5      225.25      259.29     19.80 o 
 -12  -6   5       92.17       99.05      7.47 o 
 -11  -6   5       87.56       85.14      9.47 o 
 -10  -6   5      251.74      223.02      8.98 o 
  -9  -6   5        4.65        4.52      3.21 o 
  -8  -6   5      322.14      334.23     20.73 o 
  -7  -6   5      650.11      627.47     16.72 o 
  -6  -6   5      799.97      809.96     17.57 o 
  -5  -6   5     1299.97     1276.56     20.92 o 
  -4  -6   5     1140.64     1193.42     19.47 o 
  -3  -6   5      261.51      268.27      7.34 o 
  -2  -6   5     1034.89     1020.91     16.77 o 
  -1  -6   5     4288.88     4251.13     54.76 o 
   0  -6   5     2693.71     2615.58     26.49 o 
   1  -6   5     2660.59     2623.57     34.65 o 
   2  -6   5      780.63      772.09     13.16 o 
   3  -6   5       61.03       68.30      3.32 o 
   4  -6   5      254.76      248.49      5.77 o 
   5  -6   5      339.73      332.02      7.02 o 
   6  -6   5       43.13       46.76      3.71 o 
   7  -6   5      638.72      650.35     16.37 o 
   8  -6   5      126.70      130.68      9.96 o 
   9  -6   5        4.02       20.70      8.73 o 
  10  -6   5        2.05       -7.38      7.38 o 
 -12  -5   5        3.85        2.54      3.69 o 
 -11  -5   5       47.93       52.58      5.59 o 
 -10  -5   5      208.02      210.13      8.54 o 
  -9  -5   5      104.88      103.01      8.07 o 
  -8  -5   5     1185.93     1132.55     25.20 o 
  -7  -5   5      851.60      832.54     19.72 o 
  -6  -5   5      123.55      142.05      5.96 o 
  -5  -5   5      896.56      916.22     17.22 o 
  -4  -5   5      578.71      541.95     10.98 o 
  -3  -5   5      629.08      552.39     10.78 o 
  -2  -5   5     4755.05     4706.79     59.64 o 
  -1  -5   5     4886.05     4978.35     54.02 o 
   0  -5   5      656.25      627.53      7.26 o 
   1  -5   5       52.00       53.20      2.42 o 
   2  -5   5      807.10      768.10     11.12 o 
   3  -5   5     2497.44     2487.38     26.35 o 
   4  -5   5      670.92      672.67      9.82 o 
   5  -5   5      709.17      705.58     12.91 o 
   6  -5   5       29.75       25.62      3.08 o 
   7  -5   5       26.66       25.13      3.29 o 
   8  -5   5       40.12       43.42      3.94 o 
   9  -5   5      186.15      170.19      9.69 o 
  10  -5   5       85.37       95.53      8.35 o 
  11  -5   5      178.32      194.56     17.01 o 
 -12  -4   5      186.01      188.28     11.53 o 
 -11  -4   5      282.24      296.92     16.19 o 
 -10  -4   5      444.44      423.18     11.94 o 
  -9  -4   5        1.33        2.57      3.07 o 
  -8  -4   5       39.41       38.07      5.65 o 
  -7  -4   5      257.60      268.20     10.13 o 
  -6  -4   5     1840.07     1823.47     26.54 o 
  -5  -4   5      509.10      469.89      7.62 o 
  -4  -4   5     2600.99     2475.02     26.27 o 
  -3  -4   5      190.11      183.26      4.23 o 
  -2  -4   5      188.38      243.26      3.87 o 
  -1  -4   5      261.35      265.40      4.08 o 
   0  -4   5      139.99      122.63      2.67 o 
   1  -4   5     3120.80     3082.80     26.03 o 
   2  -4   5      894.68      828.94      9.74 o 
   3  -4   5      513.70      465.33      7.18 o 
   4  -4   5        7.85        8.15      1.77 o 
   5  -4   5      170.97      180.79      4.83 o 
   6  -4   5      340.30      327.05      7.66 o 
   7  -4   5      962.14      970.08     15.28 o 
   8  -4   5      233.51      240.52      7.12 o 
   9  -4   5      240.29      251.53      8.74 o 
  10  -4   5       84.49       80.00      7.35 o 
  11  -4   5        8.78       17.51      7.33 o 
 -12  -3   5       75.87       76.52      6.57 o 
 -11  -3   5        2.72        4.80      3.48 o 
 -10  -3   5       67.22       64.88      5.51 o 
  -9  -3   5      258.82      255.41      8.96 o 
  -8  -3   5     1489.92     1414.54     23.47 o 
  -7  -3   5      641.51      640.49     16.42 o 
  -6  -3   5      483.72      412.85      9.80 o 
  -5  -3   5       34.20       47.55      2.46 o 
  -4  -3   5      201.25      225.11      4.01 o 
  -3  -3   5     4127.81     4239.69     42.44 o 
  -2  -3   5     3919.58     3864.19     34.69 o 
  -1  -3   5     1053.68     1048.24      8.63 o 
   0  -3   5     1822.33     1721.38     14.33 o 
   1  -3   5     2454.49     2539.73     20.49 o 
   2  -3   5     6947.51     7454.19     72.16 o 
   3  -3   5      748.36      720.44      8.22 o 
   4  -3   5     1280.53     1226.20     14.97 o 
   5  -3   5     4921.58     5059.14     45.00 o 
   6  -3   5      427.92      431.52      7.43 o 
   7  -3   5      522.66      525.77      9.95 o 
   8  -3   5      532.81      527.58     12.03 o 
   9  -3   5        0.07       -0.19      2.73 o 
  10  -3   5       49.00       40.62      6.09 o 
  11  -3   5      189.52      219.85     14.99 o 
  12  -3   5       77.72       75.02     10.91 o 
 -12  -2   5        9.70        6.98      4.07 o 
 -11  -2   5      184.15      167.55      8.02 o 
 -10  -2   5      455.67      446.81     12.26 o 
  -9  -2   5      179.69      181.76      7.50 o 
  -8  -2   5      359.04      311.18      9.22 o 
  -7  -2   5      165.91      170.24      5.61 o 
  -6  -2   5      129.33      116.33      5.31 o 
  -5  -2   5      980.44      958.15     11.88 o 
  -4  -2   5     2913.12     2822.57     26.27 o 
  -3  -2   5      916.54      932.85      9.05 o 
  -2  -2   5     2096.46     2028.39     16.27 o 
  -1  -2   5      221.20      204.20      2.65 o 
   0  -2   5      805.10      799.55      7.00 o 
   1  -2   5     4700.55     4732.53     34.50 o 
   2  -2   5      796.78      737.27      8.10 o 
   3  -2   5     9863.76    10229.34     77.20 o 
   4  -2   5     4248.16     4346.73     34.27 o 
   5  -2   5     1523.69     1596.72     15.09 o 
   6  -2   5       28.21       37.29      2.77 o 
   7  -2   5     1482.00     1449.48     19.48 o 
   8  -2   5       83.48       81.82      4.89 o 
   9  -2   5      517.47      557.79     12.34 o 
  10  -2   5      269.99      263.23      8.33 o 
  11  -2   5       92.71       89.56     10.68 o 
  12  -2   5        1.45        2.29      6.71 o 
 -12  -1   5       93.86       84.24      6.86 o 
 -11  -1   5      183.53      197.36      8.61 o 
 -10  -1   5        7.97        7.86      3.63 o 
  -9  -1   5       36.87       31.97      4.29 o 
  -8  -1   5      682.53      698.94     12.72 o 
  -7  -1   5      577.16      522.02      8.71 o 
  -6  -1   5     1347.75     1383.84     17.99 o 
  -5  -1   5     1304.54     1328.13     12.40 o 
  -4  -1   5       56.43       36.19      1.82 o 
  -3  -1   5      698.18      704.84      6.44 o 
  -2  -1   5     5227.31     5545.28     39.85 o 
  -1  -1   5     6389.44     6419.31     45.84 o 
   0  -1   5     6193.90     6461.87     46.07 o 
   1  -1   5    12692.52    12907.33    103.29 o 
   2  -1   5     3299.87     3360.40     24.78 o 
   3  -1   5       83.57       88.91      2.02 o 
   4  -1   5     1683.12     1819.00     15.45 o 
   5  -1   5     3297.01     3132.05     25.35 o 
   6  -1   5     1108.41     1131.78     11.84 o 
   7  -1   5     2718.00     2660.94     32.06 o 
   8  -1   5      398.62      376.48     10.97 o 
   9  -1   5      106.99      101.05      5.19 o 
  10  -1   5        2.70       -0.24      3.18 o 
  11  -1   5       84.31       91.12      6.04 o 
  12  -1   5       38.25       38.04      8.67 o 
  13  -1   5      131.29      123.57     13.09 o 
 -12   0   5        0.02        4.41      8.87 o 
 -11   0   5       71.83       82.93      6.54 o 
 -10   0   5       86.42       93.74      7.29 o 
  -9   0   5      295.44      300.13      6.87 o 
  -8   0   5     1286.48     1277.73     16.21 o 
  -7   0   5      573.09      551.32      8.80 o 
  -6   0   5       50.80       49.60      3.47 o 
  -5   0   5      451.85      469.90      6.39 o 
  -4   0   5     3254.91     3236.75     25.60 o 
  -3   0   5     6087.93     6208.58     50.18 o 
  -2   0   5     5805.35     5763.94     41.42 o 
  -1   0   5     3737.80     4074.79     35.07 o 
   0   0   5     4616.71     4863.44     37.41 o 
   1   0   5      265.20      269.76      3.48 o 
   2   0   5     1783.86     1827.56     14.83 o 
   3   0   5     6071.29     6269.75     44.94 o 
   4   0   5     5635.16     5755.14     42.29 o 
   5   0   5     4279.62     4371.38     35.65 o 
   6   0   5      145.99      174.13      3.19 o 
   7   0   5      264.86      266.73      5.88 o 
   8   0   5      200.15      196.59      6.02 o 
   9   0   5     1547.59     1540.39     26.78 o 
  10   0   5      562.63      603.11     14.42 o 
  11   0   5       88.14      105.70     10.38 o 
  12   0   5        5.08        3.13      5.76 o 
  13   0   5        4.14       -0.72      4.62 o 
 -11   1   5      117.69      110.87      7.20 o 
 -10   1   5      207.52      219.87      6.60 o 
  -9   1   5        0.73        2.34      2.21 o 
  -8   1   5      143.37      132.25      4.69 o 
  -7   1   5      590.51      602.93      9.63 o 
  -6   1   5     1787.38     1825.72     18.77 o 
  -5   1   5     2859.33     2723.60     23.93 o 
  -4   1   5     2344.70     2448.81     20.06 o 
  -3   1   5       84.21      103.96      2.17 o 
  -2   1   5      445.44      474.93      5.10 o 
  -1   1   5        2.11        4.95      1.29 o 
   0   1   5      318.13      306.11      5.67 o 
   1   1   5        9.59       12.85      0.83 o 
   2   1   5       21.33       31.87      1.18 o 
   3   1   5      173.53      171.35      2.33 o 
   4   1   5     2239.92     2217.28     16.93 o 
   5   1   5       62.99       55.52      1.62 o 
   6   1   5     1322.13     1364.16     11.41 o 
   7   1   5     2038.31     2035.85     22.41 o 
   8   1   5     1284.84     1311.13     17.14 o 
   9   1   5      617.82      604.70     13.08 o 
  10   1   5      471.99      459.38     10.37 o 
  11   1   5       21.64       23.33      7.44 o 
  12   1   5       37.43       34.68      8.34 o 
  13   1   5       82.44       99.43      8.62 o 
 -11   2   5       26.60       24.28      9.06 o 
 -10   2   5       12.95       11.14      5.50 o 
  -9   2   5      469.00      492.24      8.40 o 
  -8   2   5      408.40      473.94      8.14 o 
  -7   2   5      369.87      364.99      7.37 o 
  -6   2   5     1013.37      990.30     14.33 o 
  -5   2   5      671.43      670.98      8.83 o 
  -4   2   5      681.42      721.19      7.52 o 
  -3   2   5     8040.98     8617.45     69.31 o 
  -2   2   5     1600.69     1600.36     14.51 o 
  -1   2   5     2095.62     2083.15     21.29 o 
   0   2   5       32.96       40.17      2.03 o 
   1   2   5       46.25       36.94      1.21 o 
   2   2   5     1498.05     1506.03     14.23 o 
   3   2   5       40.70       33.23      1.47 o 
   4   2   5     3175.31     3322.28     25.64 o 
   5   2   5     8524.86     8955.50     68.45 o 
   6   2   5     4646.46     4773.92     36.57 o 
   7   2   5      559.43      517.37      7.67 o 
   8   2   5      863.37      882.86     15.84 o 
   9   2   5       58.61       45.76      5.07 o 
  10   2   5      400.42      414.66     13.51 o 
  11   2   5      509.59      525.11     27.58 o 
  12   2   5      336.92      362.83     16.03 o 
  13   2   5       59.43       63.50      7.83 o 
  14   2   5        5.66        2.11      6.57 o 
 -10   3   5      172.65      178.01     15.94 o 
  -9   3   5      157.70      147.94      9.75 o 
  -8   3   5      110.78      112.21      5.41 o 
  -7   3   5        1.11       -1.39      1.97 o 
  -6   3   5        1.23        4.32      1.78 o 
  -5   3   5      912.23      946.98     11.40 o 
  -4   3   5     1687.83     1675.86     15.67 o 
  -3   3   5     4596.43     4504.90     36.86 o 
  -2   3   5     2654.49     2748.68     28.01 o 
  -1   3   5       83.31       91.42      2.79 o 
   0   3   5      680.36      704.83      7.85 o 
   1   3   5     3183.35     3121.20     31.14 o 
   2   3   5      880.04      879.53      8.83 o 
   3   3   5     8061.32     8063.66     70.09 o 
   4   3   5     5433.23     5763.13     55.30 o 
   5   3   5     1078.62     1106.12     17.97 o 
   6   3   5        9.93       10.25      1.24 o 
   7   3   5      461.25      488.07      6.88 o 
   8   3   5     1032.46     1025.95     15.45 o 
   9   3   5      735.33      693.48     14.17 o 
  10   3   5      471.76      513.96     12.56 o 
  11   3   5        1.88       10.35      3.56 o 
  12   3   5        8.30       16.15      5.85 o 
  13   3   5       49.41       52.47     11.61 o 
  14   3   5       55.78       60.75     14.18 o 
  -9   4   5       46.57       36.30      6.62 o 
  -8   4   5      175.21      190.10      8.49 o 
  -7   4   5      205.94      234.13      8.37 o 
  -6   4   5      621.33      659.48     13.31 o 
  -5   4   5      873.08      830.61     13.50 o 
  -4   4   5      203.34      207.93      4.51 o 
  -3   4   5       72.84       81.37      2.54 o 
  -2   4   5     1928.09     2004.85     21.57 o 
  -1   4   5     6608.25     6756.01     64.48 o 
   0   4   5     3047.82     3271.14     29.62 o 
   1   4   5     6176.11     6100.38     52.85 o 
   2   4   5     1170.09     1272.61     12.28 o 
   3   4   5     1079.19     1057.79     13.05 o 
   4   4   5      301.73      328.49      4.74 o 
   5   4   5      954.88      946.76     11.20 o 
   6   4   5     2970.32     3046.59     28.25 o 
   7   4   5     4712.17     4829.44     47.92 o 
   8   4   5      924.55      915.62     14.20 o 
   9   4   5        8.43        7.76      3.45 o 
  10   4   5      134.21      124.66      6.35 o 
  11   4   5      422.70      415.19     11.70 o 
  12   4   5      614.38      641.28     15.52 o 
  13   4   5      215.48      224.78      9.57 o 
  14   4   5       47.56       55.97      7.54 o 
  -9   5   5      384.94      380.77     15.52 o 
  -8   5   5      414.29      421.66     33.15 o 
  -7   5   5      301.71      294.89      9.70 o 
  -6   5   5      100.23       90.09      4.73 o 
  -5   5   5      549.34      552.90     10.77 o 
  -4   5   5     3260.99     3103.73     32.86 o 
  -3   5   5     4274.22     4364.16     43.90 o 
  -2   5   5     1790.96     1753.41     19.65 o 
  -1   5   5      685.54      608.90      8.58 o 
   0   5   5       85.53       80.63      2.49 o 
   1   5   5      485.47      482.78      6.10 o 
   2   5   5     2110.03     2155.16     21.50 o 
   3   5   5     3270.68     3355.16     36.88 o 
   4   5   5     1098.87     1083.26     13.57 o 
   5   5   5     1178.54     1239.30     12.47 o 
   6   5   5      404.36      457.81      8.22 o 
   7   5   5        0.03        1.85      2.23 o 
   8   5   5      840.92      860.54     12.47 o 
   9   5   5      817.63      777.04     15.25 o 
  10   5   5      725.11      730.75     17.41 o 
  11   5   5       42.25       61.18      5.45 o 
  12   5   5        0.24        1.61      3.20 o 
  13   5   5       15.42        9.52      4.44 o 
  14   5   5        8.43       13.30      4.49 o 
  -8   6   5       13.61       24.67      8.61 o 
  -7   6   5      226.23      237.15      8.55 o 
  -6   6   5      593.94      582.59     11.89 o 
  -5   6   5      714.59      732.58     13.15 o 
  -4   6   5     1161.78     1156.08     28.04 o 
  -3   6   5      423.05      435.81      7.83 o 
  -2   6   5      115.84      123.12      4.34 o 
  -1   6   5      603.34      621.48      9.67 o 
   0   6   5     2627.01     2595.80     26.99 o 
   1   6   5     1119.64     1151.96     15.49 o 
   2   6   5      881.39      871.66     18.37 o 
   3   6   5       29.85       25.30      3.97 o 
   4   6   5      187.66      179.05      5.25 o 
   5   6   5      204.90      214.35      4.79 o 
   6   6   5      390.83      371.19      7.19 o 
   7   6   5      638.99      628.07     10.45 o 
   8   6   5     1315.91     1270.84     16.10 o 
   9   6   5      439.32      418.45     10.57 o 
  10   6   5       95.13       97.96      5.87 o 
  11   6   5        1.19       -1.09      3.08 o 
  12   6   5       88.62      101.19      7.16 o 
  13   6   5      106.22      113.45      7.39 o 
  14   6   5      131.12      134.94      8.46 o 
  -7   7   5      233.62      258.84     18.35 o 
  -6   7   5      288.24      289.16     11.31 o 
  -5   7   5       55.70       49.63      4.68 o 
  -4   7   5       25.07       20.77      3.12 o 
  -3   7   5      399.43      414.56      8.78 o 
  -2   7   5     1812.93     1788.61     28.78 o 
  -1   7   5      644.67      668.90     10.84 o 
   0   7   5      117.93      140.17      4.38 o 
   1   7   5       93.20       93.74      3.32 o 
   2   7   5       99.67      112.96      5.77 o 
   3   7   5      866.25      854.09     14.38 o 
   4   7   5     1737.13     1738.30     24.97 o 
   5   7   5      619.30      608.33     11.35 o 
   6   7   5      560.58      536.30     14.44 o 
   7   7   5      381.52      394.39     10.37 o 
   8   7   5       54.32       54.20      3.65 o 
   9   7   5       40.24       47.89      4.34 o 
  10   7   5       32.62       42.08      4.64 o 
  11   7   5      244.21      236.79     12.09 o 
  12   7   5      288.86      295.97     10.30 o 
  13   7   5        6.63        7.30      3.97 o 
  14   7   5        5.47        8.39      4.30 o 
  -6   8   5        8.10        5.31      7.94 o 
  -5   8   5      163.17      172.24      9.55 o 
  -4   8   5      632.94      613.06     17.26 o 
  -3   8   5     1079.81     1046.77     18.84 o 
  -2   8   5      350.14      342.06     10.72 o 
  -1   8   5       15.08        8.53      2.17 o 
   0   8   5        4.64        4.57      1.98 o 
   1   8   5      138.42      136.32      3.77 o 
   2   8   5     1437.46     1410.97     21.77 o 
   3   8   5     1540.03     1474.43     26.91 o 
   4   8   5     1411.59     1389.78     21.37 o 
   5   8   5      907.06      870.11     15.17 o 
   6   8   5      273.27      286.85     22.80 o 
   7   8   5      733.41      785.36     18.67 o 
   8   8   5      656.15      658.29     11.47 o 
   9   8   5      295.17      296.56      8.94 o 
  10   8   5      239.60      250.81      8.75 o 
  11   8   5       35.55       41.12      4.92 o 
  12   8   5        0.12       -0.81      3.37 o 
  13   8   5       15.98       18.04      4.79 o 
  -6   9   5      114.36      118.71     14.38 o 
  -5   9   5       47.01       62.77     11.13 o 
  -4   9   5      142.11      128.89     13.09 o 
  -3   9   5       21.30       20.97      3.61 o 
  -2   9   5      371.76      359.45      9.80 o 
  -1   9   5      551.93      505.21     11.14 o 
   0   9   5     1226.17     1183.96     19.32 o 
   1   9   5     1351.43     1314.16     27.29 o 
   2   9   5      184.29      177.09      6.69 o 
   3   9   5        5.06        3.86      2.64 o 
   4   9   5       80.92       75.45      4.53 o 
   5   9   5       77.51       69.96      5.89 o 
   6   9   5      167.24      182.19     16.45 o 
   7   9   5      312.03      323.30     11.55 o 
   8   9   5      270.04      286.15     11.17 o 
   9   9   5       20.08       21.81      4.79 o 
  10   9   5      106.79      109.20     11.58 o 
  11   9   5      362.13      372.74     11.24 o 
  12   9   5       93.38       96.05      6.72 o 
  13   9   5       70.22       86.08      8.69 o 
  -4  10   5      478.66      480.59     25.12 o 
  -3  10   5      563.07      572.34     26.63 o 
  -2  10   5      455.60      432.71     10.92 o 
  -1  10   5      356.26      335.75      8.93 o 
   0  10   5       23.09       23.48      2.83 o 
   1  10   5        7.48       12.11      4.45 o 
   2  10   5      130.03      122.33      7.94 o 
   3  10   5      490.93      493.28     14.70 o 
   4  10   5      644.39      689.59     17.28 o 
   5  10   5      216.64      211.27     11.41 o 
   6  10   5      122.47      124.45      8.48 o 
   7  10   5      116.72      126.30     15.69 o 
   8  10   5        2.51       -3.10      3.30 o 
   9  10   5      369.52      382.58     13.61 o 
  10  10   5      328.99      347.17     19.13 o 
  11  10   5      107.20       92.69     11.86 o 
  12  10   5       36.50       30.77      9.23 o 
  13  10   5        1.39       -1.12      6.38 o 
  -3  11   5       98.00       84.02     12.92 o 
  -2  11   5        2.75        3.11      5.59 o 
  -1  11   5      109.93      107.18      4.97 o 
   0  11   5      280.31      302.54     12.77 o 
   1  11   5      425.75      428.82     15.55 o 
   2  11   5      469.38      445.55     14.81 o 
   3  11   5       80.45       75.91     13.09 o 
   4  11   5        0.11       -4.20      4.20 o 
   5  11   5        7.57        4.87      5.48 o 
   6  11   5      124.27      137.62     12.53 o 
   7  11   5      399.57      371.44     30.10 o 
   8  11   5      365.84      386.51     13.67 o 
   9  11   5       18.10       19.17      4.96 o 
  10  11   5        0.62       -1.29      5.99 o 
  11  11   5        8.18       16.00      7.38 o 
  12  11   5        7.64        7.50      7.22 o 
  -2  12   5      149.03      167.05     10.92 o 
  -1  12   5      102.63       99.39      8.79 o 
   0  12   5       53.98       69.00     10.15 o 
   1  12   5       72.58       71.22      8.95 o 
   2  12   5        0.02        2.71      4.52 o 
   3  12   5       76.38       84.75     10.96 o 
   4  12   5      130.55      132.92     13.15 o 
   5  12   5      262.68      237.75     16.22 o 
   6  12   5      100.10      126.37     12.53 o 
   7  12   5      110.93       91.97     11.47 o 
   8  12   5      206.75      185.39     14.94 o 
   9  12   5       25.21        2.91      7.05 o 
  11  12   5      154.93      123.46     13.15 o 
  -1  13   5        1.07        2.61      5.60 o 
   0  13   5       36.24       20.22      8.34 o 
   1  13   5      163.88      158.32     10.76 o 
   2  13   5       61.98       94.21     12.25 o 
   3  13   5      227.90      248.10     17.79 o 
   4  13   5      493.67      454.36     23.33 o 
   5  13   5      143.62      137.06     13.87 o 
   6  13   5        3.48        6.04      6.77 o 
   7  13   5      138.67      114.51     12.98 o 
   8  13   5      169.19      165.59     15.44 o 
   9  13   5      311.95      325.30     20.75 o 
   2  14   5       20.89       22.10      8.34 o 
   3  14   5        3.34        0.84      6.82 o 
   4  14   5        1.71        4.59      6.71 o 
   5  14   5       20.22       19.75      8.45 o 
   6  14   5       30.29       25.23      8.89 o 
   7  14   5      156.70      198.65     17.62 o 
   8  14   5      125.16      146.01     15.83 o 
  -6 -13   6       10.60       20.71      5.95 o 
  -5 -13   6      153.65      132.66     10.58 o 
  -4 -13   6      270.49      269.86     18.68 o 
  -3 -13   6      166.14      150.31     14.99 o 
  -2 -13   6       69.33       58.51     11.19 o 
  -8 -12   6       51.11       66.61      8.19 o 
  -7 -12   6       79.05       77.33      8.33 o 
  -6 -12   6       33.00       43.16      9.09 o 
  -5 -12   6       95.99      105.75      9.14 o 
  -4 -12   6      126.79      143.10     18.63 o 
  -3 -12   6        0.02       -0.45      6.15 o 
  -2 -12   6      100.40       94.99     12.14 o 
  -1 -12   6      194.08      194.62     15.72 o 
   0 -12   6      349.18      384.54     21.82 o 
   1 -12   6      209.37      211.29     17.40 o 
   3 -12   6        6.19       12.70      7.55 o 
 -10 -11   6        4.13        6.94      3.71 o 
  -9 -11   6      143.91      162.58      8.76 o 
  -8 -11   6      145.11      151.05      8.28 o 
  -7 -11   6       17.91       21.38      4.49 o 
  -6 -11   6        4.04        4.98      4.19 o 
  -5 -11   6       35.78       57.15      7.24 o 
  -4 -11   6      237.89      247.06     11.86 o 
  -3 -11   6      494.13      466.30     16.53 o 
  -2 -11   6      441.04      437.29     22.15 o 
  -1 -11   6      395.96      379.56     20.36 o 
   0 -11   6       39.43       32.22      8.34 o 
   1 -11   6       78.33       81.23     11.41 o 
   2 -11   6      176.28      167.60     15.16 o 
   3 -11   6      143.73      166.76     15.61 o 
   4 -11   6      183.35      188.47     16.50 o 
 -11 -10   6       89.27       97.12     14.29 o 
 -10 -10   6       82.28       91.91      6.33 o 
  -9 -10   6       17.48       21.88      4.63 o 
  -8 -10   6        8.13        7.40      4.08 o 
  -7 -10   6      191.53      215.23      9.02 o 
  -6 -10   6      268.92      258.75      9.40 o 
  -5 -10   6      749.57      748.49     17.29 o 
  -4 -10   6      619.54      600.69     14.04 o 
  -3 -10   6      280.28      265.51     21.03 o 
  -2 -10   6       22.83       21.19      5.73 o 
  -1 -10   6      151.98      149.14     12.75 o 
   0 -10   6      862.17      810.76     30.32 o 
   1 -10   6      382.54      349.02     19.41 o 
   2 -10   6       51.04       49.46      3.87 o 
   3 -10   6       38.95       40.97      4.55 o 
   4 -10   6        6.32        6.24      8.67 o 
   5 -10   6       37.44       37.03     10.18 o 
 -11  -9   6       18.50       19.27      4.34 o 
 -10  -9   6        4.25        4.85      3.26 o 
  -9  -9   6      223.92      241.94      9.61 o 
  -8  -9   6      486.56      481.13     13.21 o 
  -7  -9   6      290.36      295.81     10.07 o 
  -6  -9   6       77.91       81.43      5.68 o 
  -5  -9   6        3.01        1.75      2.86 o 
  -4  -9   6        0.11        1.58      2.82 o 
  -3  -9   6      183.42      197.44     14.10 o 
  -2  -9   6      669.24      657.64     13.94 o 
  -1  -9   6     1017.59     1002.40     18.40 o 
   0  -9   6      366.48      378.22     18.74 o 
   1  -9   6       10.59       13.37      6.32 o 
   2  -9   6      343.73      343.25     10.14 o 
   3  -9   6      511.69      492.43     23.89 o 
   4  -9   6      705.20      722.39     15.42 o 
   5  -9   6      101.42      114.18     13.20 o 
   6  -9   6        9.97       25.40      9.34 o 
   7  -9   6       86.29      101.93     13.82 o 
 -12  -8   6      100.82      104.23      9.50 o 
 -11  -8   6      105.67      108.26      7.90 o 
 -10  -8   6        7.00        8.33      3.24 o 
  -9  -8   6        6.32        6.29      4.07 o 
  -8  -8   6      133.87      138.82      7.26 o 
  -7  -8   6        9.72       10.94      2.86 o 
  -6  -8   6        0.89        5.54      3.04 o 
  -5  -8   6      521.88      505.46     12.02 o 
  -4  -8   6      753.54      746.93     15.24 o 
  -3  -8   6      714.36      723.03     14.51 o 
  -2  -8   6      287.35      306.52      8.74 o 
  -1  -8   6        3.17        6.88      4.30 o 
   0  -8   6      142.83      148.57      8.84 o 
   1  -8   6      373.08      377.74      8.01 o 
   2  -8   6      571.07      544.36     10.87 o 
   3  -8   6     1063.13     1035.60     18.55 o 
   4  -8   6      360.99      342.86      9.84 o 
   5  -8   6       43.72       46.62      4.68 o 
   6  -8   6       90.52       81.45     11.97 o 
   7  -8   6      124.04      140.30     14.71 o 
   8  -8   6      183.33      206.14     17.51 o 
 -12  -7   6      196.18      213.59     11.79 o 
 -11  -7   6      145.04      154.09      8.55 o 
 -10  -7   6       12.69       17.40      4.13 o 
  -9  -7   6      161.60      157.79      9.85 o 
  -8  -7   6       90.76      100.62      8.50 o 
  -7  -7   6      354.25      354.99      8.70 o 
  -6  -7   6      377.78      377.20      8.76 o 
  -5  -7   6      134.73      146.25      6.36 o 
  -4  -7   6      360.99      360.62      9.41 o 
  -3  -7   6      206.19      209.99      6.96 o 
  -2  -7   6      302.63      275.87      7.88 o 
  -1  -7   6     1920.52     1880.30     27.81 o 
   0  -7   6      904.55      915.25     16.21 o 
   1  -7   6      976.00      973.62     15.56 o 
   2  -7   6       64.03       64.28      6.00 o 
   3  -7   6       37.14       41.93      3.14 o 
   4  -7   6       50.80       43.28      3.48 o 
   5  -7   6      170.52      171.48      7.33 o 
   6  -7   6      482.54      471.29     15.08 o 
   7  -7   6      414.17      420.59     27.55 o 
   8  -7   6       41.17       48.72     10.52 o 
   9  -7   6       22.27       21.31      9.96 o 
 -12  -6   6        1.15        0.58      4.01 o 
 -11  -6   6        3.30        8.32      3.87 o 
 -10  -6   6       18.76        7.71      3.80 o 
  -9  -6   6       56.16       49.25      6.50 o 
  -8  -6   6      775.08      793.07     20.53 o 
  -7  -6   6      398.57      406.43     13.38 o 
  -6  -6   6        4.19        4.93      2.58 o 
  -5  -6   6      488.24      487.29      9.65 o 
  -4  -6   6       21.50       27.02      2.84 o 
  -3  -6   6      759.87      685.26     13.28 o 
  -2  -6   6     3367.40     3294.18     44.11 o 
  -1  -6   6     3537.13     3514.09     46.52 o 
   0  -6   6      168.81      154.79      3.31 o 
   1  -6   6      509.76      513.33      9.70 o 
   2  -6   6     1373.58     1377.53     18.20 o 
   3  -6   6     1993.05     1925.91     24.21 o 
   4  -6   6      457.51      465.23      9.12 o 
   5  -6   6      902.45      919.35     13.06 o 
   6  -6   6        8.35       10.21      2.74 o 
   7  -6   6       61.96       61.79      4.70 o 
   8  -6   6       61.49       54.85      4.44 o 
   9  -6   6      316.06      360.37     20.75 o 
  10  -6   6      288.85      324.24     21.43 o 
 -12  -5   6      182.50      205.36     15.47 o 
 -11  -5   6      134.50      140.18      7.92 o 
 -10  -5   6       39.83       33.18      5.51 o 
  -9  -5   6       27.13       30.37      4.32 o 
  -8  -5   6      162.31      167.13      9.15 o 
  -7  -5   6      253.78      243.08     10.04 o 
  -6  -5   6     2110.23     2102.24     33.78 o 
  -5  -5   6     2338.10     2287.02     32.45 o 
  -4  -5   6     3568.80     3688.21     42.23 o 
  -3  -5   6     1883.92     1952.39     21.37 o 
  -2  -5   6      144.85      148.21      5.73 o 
  -1  -5   6     1785.47     1703.74     18.27 o 
   0  -5   6     3749.34     3864.21     34.74 o 
   1  -5   6     4347.51     4256.22     38.55 o 
   2  -5   6      658.69      596.00      8.61 o 
   3  -5   6      837.71      875.30     11.70 o 
   4  -5   6       13.14       10.70      2.02 o 
   5  -5   6       41.28       40.65      2.84 o 
   6  -5   6      898.38      852.68     20.23 o 
   7  -5   6     1095.21     1092.28     17.10 o 
   8  -5   6      138.36      127.66      5.63 o 
   9  -5   6       42.42       52.03      6.62 o 
  10  -5   6        2.43        2.71      4.68 o 
  11  -5   6        4.83        8.11      6.82 o 
 -12  -4   6      111.92      124.80      8.14 o 
 -11  -4   6        2.95        2.45      3.58 o 
 -10  -4   6       88.04       98.34      6.56 o 
  -9  -4   6      494.51      504.62     12.94 o 
  -8  -4   6      836.93      823.37     20.58 o 
  -7  -4   6     1105.30     1080.18     23.80 o 
  -6  -4   6      807.10      785.17     12.56 o 
  -5  -4   6        0.22        2.70      1.66 o 
  -4  -4   6      233.14      302.29     10.11 o 
  -3  -4   6       11.84        8.18      1.42 o 
  -2  -4   6     3767.52     3836.93     34.44 o 
  -1  -4   6     2197.15     2059.59     16.61 o 
   0  -4   6     1272.18     1269.04     11.95 o 
   1  -4   6      213.71      243.69      3.96 o 
   2  -4   6     2688.64     2790.52     28.56 o 
   3  -4   6     3293.63     3333.41     33.80 o 
   4  -4   6     1365.12     1360.50     18.00 o 
   5  -4   6      973.08      943.10     12.49 o 
   6  -4   6      541.92      559.45     15.90 o 
   7  -4   6      564.46      546.31     10.69 o 
   8  -4   6       52.70       52.11      3.97 o 
   9  -4   6       49.34       40.99      4.64 o 
  10  -4   6      252.95      301.07     12.75 o 
  11  -4   6      293.43      314.39     19.13 o 
 -12  -3   6       55.19       59.04      6.31 o 
 -11  -3   6      246.96      213.34      9.08 o 
 -10  -3   6      221.24      237.29     10.34 o 
  -9  -3   6       73.30       68.90      5.52 o 
  -8  -3   6     1069.45     1012.28     29.69 o 
  -7  -3   6        5.40        4.19      2.73 o 
  -6  -3   6      630.19      616.23     12.67 o 
  -5  -3   6     2066.80     2104.81     23.14 o 
  -4  -3   6     1013.47     1052.93     13.04 o 
  -3  -3   6     1656.72     1644.45     16.52 o 
  -2  -3   6     2002.55     2096.30     18.40 o 
  -1  -3   6      313.09      329.09      3.71 o 
   0  -3   6     1475.12     1410.66     11.42 o 
   1  -3   6     2583.36     2480.88     18.87 o 
   2  -3   6     4608.14     4596.76     37.96 o 
   3  -3   6     2070.69     2012.71     21.16 o 
   4  -3   6      563.77      572.50      7.53 o 
   5  -3   6      135.25      151.73      3.85 o 
   6  -3   6      319.54      311.10      5.65 o 
   7  -3   6      309.31      291.81      7.24 o 
   8  -3   6        1.76       -0.74      2.75 o 
   9  -3   6      502.24      500.49     11.95 o 
  10  -3   6      633.50      634.82     25.17 o 
  11  -3   6      106.82      105.17     11.69 o 
  12  -3   6       16.88       20.75      7.94 o 
 -12  -2   6      244.01      264.02     21.06 o 
 -11  -2   6       43.13       48.54      5.53 o 
 -10  -2   6       11.25       11.51      3.78 o 
  -9  -2   6      217.11      190.20     11.76 o 
  -8  -2   6       30.98       28.84      3.43 o 
  -7  -2   6      420.28      408.97     10.50 o 
  -6  -2   6     1055.69     1029.56     17.85 o 
  -5  -2   6     1491.12     1521.47     17.50 o 
  -4  -2   6     1364.69     1416.16     13.27 o 
  -3  -2   6      704.69      740.89      7.14 o 
  -2  -2   6     6470.60     6601.55     49.80 o 
  -1  -2   6     6034.18     5856.13     42.24 o 
   0  -2   6     2391.92     2270.39     17.51 o 
   1  -2   6     3488.08     3469.11     24.64 o 
   2  -2   6       43.41       33.28      1.38 o 
   3  -2   6        6.30        9.98      1.25 o 
   4  -2   6        2.42       18.32      2.39 o 
   5  -2   6      966.62     1000.31     11.34 o 
   6  -2   6     1677.43     1624.73     17.02 o 
   7  -2   6     1121.44     1113.20     13.12 o 
   8  -2   6      113.70      111.50      4.66 o 
   9  -2   6        4.20        4.51      2.53 o 
  10  -2   6        0.50        2.27      3.47 o 
  11  -2   6       69.53       84.19     10.74 o 
  12  -2   6       80.10       86.37     11.24 o 
 -12  -1   6       10.80       13.74      5.66 o 
 -11  -1   6       19.97       21.37      6.17 o 
 -10  -1   6      185.70      166.40      7.89 o 
  -9  -1   6      274.72      255.73      9.09 o 
  -8  -1   6      690.49      657.79     12.46 o 
  -7  -1   6       90.89       82.16      3.02 o 
  -6  -1   6        1.00        1.11      1.61 o 
  -5  -1   6      288.85      315.66      6.30 o 
  -4  -1   6       70.95       38.81      1.83 o 
  -3  -1   6     2299.00     2110.72     16.48 o 
  -2  -1   6     6905.61     7525.12     53.84 o 
  -1  -1   6    15887.78    16298.04    114.36 o 
   0  -1   6     1108.52     1223.30     14.34 o 
   1  -1   6     1295.02     1208.83     11.51 o 
   2  -1   6    11877.99    11996.07     84.65 o 
   3  -1   6     3661.83     3557.73     28.21 o 
   4  -1   6       19.64       41.88      1.85 o 
   5  -1   6      793.61      694.73      9.49 o 
   6  -1   6      393.15      395.18      5.64 o 
   7  -1   6        1.70        3.87      1.65 o 
   8  -1   6      142.78      146.21      5.09 o 
   9  -1   6     1053.62     1015.87     17.82 o 
  10  -1   6      263.05      293.46     10.51 o 
  11  -1   6      254.58      247.54     13.82 o 
  12  -1   6        8.76       12.36      6.60 o 
  13  -1   6        2.10        8.95      6.71 o 
 -11   0   6       22.71       19.61      4.35 o 
 -10   0   6       31.67       30.95     10.52 o 
  -9   0   6        7.23        4.56      1.95 o 
  -8   0   6        4.20        2.98      1.89 o 
  -7   0   6      206.95      219.29      5.43 o 
  -6   0   6     2725.34     2579.99     27.52 o 
  -5   0   6     2115.56     2134.35     25.87 o 
  -4   0   6     1227.45     1248.19     12.13 o 
  -3   0   6      122.80       86.86      2.03 o 
  -2   0   6      461.34      529.11      5.64 o 
  -1   0   6      102.50       95.87      2.10 o 
   0   0   6    12094.17    12174.38     91.18 o 
   1   0   6    18510.89    18664.15    138.87 o 
   2   0   6     4034.73     4237.78     30.89 o 
   3   0   6     3258.27     3139.55     24.96 o 
   4   0   6      119.72      171.57      2.94 o 
   5   0   6       58.26       46.70      1.91 o 
   6   0   6     1918.44     1907.63     17.48 o 
   7   0   6     1606.14     1582.80     21.55 o 
   8   0   6      153.90      145.80      4.78 o 
   9   0   6      416.10      411.38      9.67 o 
  10   0   6      443.76      420.95     10.14 o 
  11   0   6        6.14        6.16      2.68 o 
  12   0   6      101.53      115.29     16.87 o 
  13   0   6      182.73      195.25     10.97 o 
 -11   1   6        1.03       -1.09      3.66 o 
 -10   1   6      175.00      178.61      8.32 o 
  -9   1   6      443.42      450.32      8.73 o 
  -8   1   6     1039.27      985.45     13.95 o 
  -7   1   6      384.16      403.35      7.76 o 
  -6   1   6     1223.31     1169.65     14.87 o 
  -5   1   6      314.12      348.41      6.45 o 
  -4   1   6      280.50      269.58      4.25 o 
  -3   1   6     1787.58     1875.71     15.88 o 
  -2   1   6     5120.33     5003.09     41.07 o 
  -1   1   6     3582.24     3416.63     30.29 o 
   0   1   6     3924.20     3946.82     41.25 o 
   1   1   6        2.28        2.94      0.90 o 
   2   1   6     2193.39     2204.13     15.87 o 
   3   1   6     4890.27     4998.03     36.20 o 
   4   1   6     3605.00     3385.07     25.20 o 
   5   1   6     2669.10     2735.70     20.89 o 
   6   1   6      649.74      655.23      7.38 o 
   7   1   6      165.11      148.68      3.51 o 
   8   1   6       17.66       22.51      2.33 o 
   9   1   6      502.37      497.32     10.24 o 
  10   1   6      150.66      160.26      5.37 o 
  11   1   6      158.17      155.88      9.04 o 
  12   1   6      118.39      130.84     13.06 o 
  13   1   6       75.13       60.50      7.36 o 
 -10   2   6      399.47      402.43     15.37 o 
  -9   2   6      169.96      184.23      7.01 o 
  -8   2   6        3.53        2.62      1.94 o 
  -7   2   6      108.56       86.73      3.45 o 
  -6   2   6      416.56      405.95      6.82 o 
  -5   2   6      500.92      494.75      6.79 o 
  -4   2   6     1173.10     1089.95     11.23 o 
  -3   2   6       17.42       21.16      2.28 o 
  -2   2   6     1511.74     1487.76     14.96 o 
  -1   2   6      246.16      216.41      3.82 o 
   0   2   6     1588.75     1753.57     15.71 o 
   1   2   6     8081.89     8066.69     89.07 o 
   2   2   6     5518.75     5278.86     46.65 o 
   3   2   6     4204.16     4255.90     34.93 o 
   4   2   6     1006.82      963.25      8.71 o 
   5   2   6      145.08      162.03      2.40 o 
   6   2   6       68.54       90.16      1.86 o 
   7   2   6      274.78      258.86      3.65 o 
   8   2   6      246.16      240.77      4.93 o 
   9   2   6     1118.96     1109.44     23.59 o 
  10   2   6     1050.44     1017.34     37.45 o 
  11   2   6      370.12      350.50     12.99 o 
  12   2   6       38.63       30.63      5.87 o 
  13   2   6      116.93      113.38      9.05 o 
  14   2   6       31.45       23.23      5.97 o 
 -10   3   6        3.08        0.45      7.44 o 
  -9   3   6       84.01       71.88     16.39 o 
  -8   3   6      147.60      158.86      5.96 o 
  -7   3   6       14.68       20.35      4.21 o 
  -6   3   6      662.16      673.33     10.48 o 
  -5   3   6     1066.19     1138.03     13.21 o 
  -4   3   6       17.93       14.51      1.59 o 
  -3   3   6      946.86      921.31      9.07 o 
  -2   3   6     2155.05     2249.56     20.04 o 
  -1   3   6     3270.68     3210.17     29.84 o 
   0   3   6     6488.24     6541.17     57.78 o 
   1   3   6     1592.87     1612.23     14.60 o 
   2   3   6     3465.00     3501.78     27.30 o 
   3   3   6      153.23      129.10      2.28 o 
   4   3   6      312.21      294.53      3.82 o 
   5   3   6    10116.09    10250.46     96.97 o 
   6   3   6     2696.50     2740.74     32.07 o 
   7   3   6     1130.19     1171.64     16.22 o 
   8   3   6       35.65       35.95      3.59 o 
   9   3   6       23.38       27.54      4.57 o 
  10   3   6      188.58      145.54     15.38 o 
  11   3   6      133.63      167.85      9.45 o 
  12   3   6      372.04      386.09     14.20 o 
  13   3   6      204.73      235.78     20.50 o 
  14   3   6       15.06       11.93      5.42 o 
  -9   4   6      248.27      266.22     13.05 o 
  -8   4   6       62.20       56.76      6.96 o 
  -7   4   6        2.33        1.89      3.06 o 
  -6   4   6       97.87      109.85      5.10 o 
  -5   4   6      145.88      134.84      6.28 o 
  -4   4   6     1026.38     1043.62     13.59 o 
  -3   4   6      829.41      832.96     10.04 o 
  -2   4   6     2332.45     2332.09     24.81 o 
  -1   4   6     3715.92     3857.99     38.38 o 
   0   4   6      996.14     1037.19     11.17 o 
   1   4   6      543.14      541.39      8.00 o 
   2   4   6      657.78      644.31      7.25 o 
   3   4   6     4241.74     4294.35     40.96 o 
   4   4   6     2061.10     1975.29     17.60 o 
   5   4   6      462.39      476.84      7.04 o 
   6   4   6      679.44      704.02     13.14 o 
   7   4   6      104.39      105.25      6.14 o 
   8   4   6      432.70      437.90      8.63 o 
   9   4   6     2392.41     2334.81     43.58 o 
  10   4   6       89.56       84.39      6.70 o 
  11   4   6       60.69       75.61      8.70 o 
  12   4   6       90.32       92.92      8.64 o 
  13   4   6       19.08       17.76      7.72 o 
  14   4   6        5.49       -0.88      5.71 o 
  -9   5   6        1.45        9.99      5.47 o 
  -8   5   6      103.76      103.88      8.69 o 
  -7   5   6      180.21      192.42      8.93 o 
  -6   5   6      760.73      765.31     13.81 o 
  -5   5   6      661.07      660.32     12.16 o 
  -4   5   6       40.78       37.54      5.91 o 
  -3   5   6        0.43        0.80      1.66 o 
  -2   5   6       25.08       23.32      2.19 o 
  -1   5   6      125.28      114.31      3.64 o 
   0   5   6     3322.84     3378.80     34.05 o 
   1   5   6     2244.33     2297.04     21.66 o 
   2   5   6     4363.00     4313.84     41.62 o 
   3   5   6     1310.31     1368.12     16.89 o 
   4   5   6       22.14       26.13      1.73 o 
   5   5   6     1589.36     1621.51     19.30 o 
   6   5   6      300.41      291.21      7.90 o 
   7   5   6     2765.44     2687.98     28.72 o 
   8   5   6     1643.45     1611.98     19.25 o 
   9   5   6      385.00      401.32     10.41 o 
  10   5   6       23.95       24.13      4.11 o 
  11   5   6       96.47      107.21      6.61 o 
  12   5   6      240.97      274.88     16.87 o 
  13   5   6      405.75      418.62     15.67 o 
  14   5   6       75.80       66.70      8.24 o 
  -8   6   6      174.76      185.27     11.02 o 
  -7   6   6      281.28      312.07     20.06 o 
  -6   6   6      370.02      351.32      9.12 o 
  -5   6   6       37.10       37.72      4.38 o 
  -4   6   6      549.86      555.10     10.88 o 
  -3   6   6     1367.53     1314.18     16.53 o 
  -2   6   6     2341.21     2375.75     26.01 o 
  -1   6   6     1203.11     1225.87     14.99 o 
   0   6   6      339.64      340.90      6.54 o 
   1   6   6      129.43      135.43      4.97 o 
   2   6   6        5.09        3.70      1.40 o 
   3   6   6     1626.60     1600.38     26.71 o 
   4   6   6     3067.67     3082.52     40.30 o 
   5   6   6     1351.87     1389.95     20.37 o 
   6   6   6      917.95      872.57     14.71 o 
   7   6   6        4.55        2.99      2.05 o 
   8   6   6      188.55      190.38      5.30 o 
   9   6   6      398.28      400.52     13.78 o 
  10   6   6        2.76        2.62      2.99 o 
  11   6   6      131.95      163.56      7.57 o 
  12   6   6      257.05      262.09      9.88 o 
  13   6   6       50.12       51.27      5.83 o 
  14   6   6        2.35        4.55      6.96 o 
  -7   7   6       41.30       44.92     10.24 o 
  -6   7   6       85.73       91.06      6.20 o 
  -5   7   6      104.93      114.80      6.10 o 
  -4   7   6      260.01      278.81      7.71 o 
  -3   7   6      586.72      600.97     12.33 o 
  -2   7   6      290.45      288.45      7.06 o 
  -1   7   6      169.10      165.99      5.20 o 
   0   7   6      558.94      593.10      9.89 o 
   1   7   6     1170.99     1161.42     15.59 o 
   2   7   6     1523.05     1559.67     23.22 o 
   3   7   6     1690.58     1652.98     31.93 o 
   4   7   6     1133.40     1124.51     17.78 o 
   5   7   6        9.25       10.33      3.15 o 
   6   7   6      237.68      253.42      9.84 o 
   7   7   6     1076.61     1064.73     15.21 o 
   8   7   6      891.10      927.57     14.23 o 
   9   7   6      589.57      587.71     11.36 o 
  10   7   6      250.23      232.75     11.73 o 
  11   7   6        3.52        3.10      3.24 o 
  12   7   6        0.09        1.45      3.37 o 
  13   7   6       76.29       61.22      6.12 o 
  14   7   6      110.16       97.98      9.17 o 
  -6   8   6       99.31      101.48     12.92 o 
  -5   8   6       66.25       62.77     11.19 o 
  -4   8   6        1.26       -0.25      3.67 o 
  -3   8   6      322.95      296.90     11.99 o 
  -2   8   6      756.11      754.88     12.74 o 
  -1   8   6      831.10      834.58     13.25 o 
   0   8   6      324.79      324.92      8.35 o 
   1   8   6      249.48      241.02      5.56 o 
   2   8   6      248.07      230.91      8.60 o 
   3   8   6       11.54        5.97      2.64 o 
   4   8   6      428.81      433.27      9.71 o 
   5   8   6     2135.33     2131.44     37.98 o 
   6   8   6     1231.29     1297.61     26.18 o 
   7   8   6      496.30      488.48     16.00 o 
   8   8   6      124.28      129.91      7.53 o 
   9   8   6        2.34        6.43      3.71 o 
  10   8   6       14.95       16.02      3.70 o 
  11   8   6      162.59      186.21      7.94 o 
  12   8   6      144.53      166.51      8.18 o 
  13   8   6       31.72       29.53      5.19 o 
  -5   9   6      111.82      114.74     13.43 o 
  -4   9   6      328.79      294.25     19.19 o 
  -3   9   6      758.32      714.21     18.63 o 
  -2   9   6      566.37      532.80     12.27 o 
  -1   9   6      168.35      163.68      6.32 o 
   0   9   6        0.08       -1.63      2.09 o 
   1   9   6      165.21      153.02      5.89 o 
   2   9   6      318.68      322.48      8.88 o 
   3   9   6     1003.00      999.92     17.55 o 
   4   9   6      553.08      552.21     14.77 o 
   5   9   6      664.59      649.23     16.60 o 
   6   9   6       72.66       83.11      6.37 o 
   7   9   6       77.73       86.23      6.59 o 
   8   9   6      466.59      463.54     20.95 o 
   9   9   6      647.01      659.49     18.00 o 
  10   9   6      160.68      157.42     12.98 o 
  11   9   6       12.00        2.24      6.38 o 
  12   9   6        9.56       19.33      5.26 o 
  13   9   6        1.02        3.52      4.15 o 
  -4  10   6      138.23      142.76     14.88 o 
  -3  10   6       28.32       22.99      8.89 o 
  -2  10   6       20.36        3.17      6.94 o 
  -1  10   6      241.73      239.89      7.76 o 
   0  10   6      449.92      435.43      9.66 o 
   1  10   6      460.59      436.04     14.47 o 
   2  10   6       90.33       99.90      7.34 o 
   3  10   6        2.49       -3.80      3.80 o 
   4  10   6       34.03       24.17      4.56 o 
   5  10   6       87.31       84.48      6.56 o 
   6  10   6      224.46      215.36      9.66 o 
   7  10   6      245.83      241.66     10.56 o 
   8  10   6      141.22      160.80      8.80 o 
   9  10   6      123.81      141.88     15.33 o 
  10  10   6       15.27       12.70      6.55 o 
  11  10   6      108.76       94.82     11.92 o 
  12  10   6       65.14       69.76     11.80 o 
  13  10   6       35.08       29.76      9.57 o 
  -3  11   6      317.96      317.69     21.03 o 
  -2  11   6      368.57      403.47     29.26 o 
  -1  11   6      108.47      120.69      8.70 o 
   0  11   6       99.55      101.94      8.19 o 
   1  11   6       50.68       52.67      6.52 o 
   2  11   6       27.01       20.94      5.12 o 
   3  11   6      203.37      210.12     14.77 o 
   4  11   6      345.04      365.19     19.24 o 
   5  11   6      505.76      477.52     22.32 o 
   6  11   6      115.97      134.65     12.81 o 
   7  11   6       12.29       10.14      4.49 o 
   8  11   6        2.79       -0.55      3.86 o 
   9  11   6       32.10       30.67      6.29 o 
  10  11   6      116.29      109.48     11.97 o 
  11  11   6       97.38       88.16     11.75 o 
  12  11   6       45.98       47.49     10.74 o 
  -2  12   6       47.55       58.51     12.25 o 
  -1  12   6        7.40       -1.18      4.46 o 
   0  12   6      121.37      114.73      8.96 o 
   1  12   6      263.97      271.54     12.68 o 
   2  12   6      133.96      169.00     14.49 o 
   3  12   6       88.20       89.56     11.58 o 
   4  12   6      165.57      141.36     13.26 o 
   5  12   6       19.49       13.76      6.88 o 
   6  12   6       86.27       75.52     10.91 o 
   7  12   6      158.11      150.82     13.76 o 
   8  12   6       38.04       63.10     10.41 o 
   9  12   6       54.16       61.48     10.63 o 
  10  12   6       23.57       24.22      7.94 o 
  11  12   6        0.92        5.48      6.60 o 
   0  13   6      128.28      119.28      9.89 o 
   1  13   6       23.85       34.46      9.45 o 
   2  13   6        0.18       -1.45      6.32 o 
   3  13   6       15.04       17.68      8.00 o 
   4  13   6        0.44       -3.52      5.43 o 
   5  13   6      139.22      141.25     14.38 o 
   6  13   6      252.44      268.63     18.46 o 
   7  13   6      168.32      155.63     15.16 o 
   8  13   6      117.10      139.57     14.32 o 
   9  13   6       58.92       49.62     10.63 o 
  10  13   6        0.52        2.24      6.38 o 
   2  14   6      102.85      100.86     13.87 o 
   4  14   6      140.18      137.00     14.82 o 
   5  14   6       60.44       72.44     12.36 o 
   6  14   6        6.49       -2.29      6.15 o 
   7  14   6        0.61        3.64      7.83 o 
   8  14   6       27.85       45.14     11.30 o 
  -7 -12   7        8.31       11.41      4.51 o 
  -6 -12   7        3.01        5.85      4.98 o 
  -5 -12   7       16.12       16.65      5.93 o 
  -4 -12   7      194.52      219.52     12.01 o 
  -3 -12   7      492.09      489.77     24.84 o 
  -2 -12   7      147.84      150.99     14.49 o 
  -1 -12   7       39.84       48.56     10.18 o 
   0 -12   7        0.84       -4.36      5.87 o 
   1 -12   7        2.39       14.66      8.34 o 
   2 -12   7       23.56       50.35     10.74 o 
   3 -12   7       70.01       71.66     11.97 o 
  -9 -11   7       24.56       24.32      5.13 o 
  -8 -11   7       13.86       29.65      6.24 o 
  -7 -11   7      210.17      215.25      8.09 o 
  -6 -11   7      218.64      219.61      9.16 o 
  -5 -11   7      432.44      453.89     16.62 o 
  -4 -11   7      267.25      256.28     12.60 o 
  -3 -11   7       28.79       25.39      6.01 o 
  -2 -11   7        3.24        3.02      6.32 o 
  -1 -11   7      203.06      219.18     15.89 o 
   0 -11   7      449.05      406.92     21.59 o 
   1 -11   7      438.46      454.08     23.27 o 
   2 -11   7      121.36      111.01      9.18 o 
   3 -11   7       29.88       35.24      6.69 o 
   4 -11   7        0.02       -4.36      6.66 o 
 -10 -10   7       33.06       40.78     10.03 o 
  -9 -10   7      118.04      120.63      7.78 o 
  -8 -10   7      260.45      256.39     10.19 o 
  -7 -10   7      289.01      280.69      8.82 o 
  -6 -10   7      125.74      127.30      6.15 o 
  -5 -10   7        1.48        9.24      3.59 o 
  -4 -10   7      238.04      253.12      9.19 o 
  -3 -10   7      555.62      554.53     15.33 o 
  -2 -10   7      766.85      723.90     20.63 o 
  -1 -10   7      767.35      757.50     29.09 o 
   0 -10   7      112.77      117.64     12.14 o 
   1 -10   7        3.97       11.64      6.27 o 
   2 -10   7       81.62       89.22     12.20 o 
   3 -10   7      102.61      103.46      8.77 o 
   4 -10   7      224.86      224.97     14.96 o 
   5 -10   7       86.27       99.58     13.37 o 
 -11  -9   7      215.30      212.37     18.66 o 
 -10  -9   7       99.50      101.38      7.58 o 
  -9  -9   7      116.97      113.36     10.46 o 
  -8  -9   7       25.34       32.33      7.33 o 
  -7  -9   7        1.81        0.45      4.73 o 
  -6  -9   7      140.27      154.87      6.53 o 
  -5  -9   7      390.78      390.06     11.10 o 
  -4  -9   7      625.12      658.55     18.60 o 
  -3  -9   7      717.91      698.78     14.94 o 
  -2  -9   7      103.52      108.34      5.86 o 
  -1  -9   7      185.92      173.42      7.08 o 
   0  -9   7      464.63      483.48     13.84 o 
   1  -9   7      246.73      249.50     15.50 o 
   2  -9   7      202.82      203.64      6.67 o 
   3  -9   7      253.35      252.93      8.16 o 
   4  -9   7       49.36       65.88      7.33 o 
   5  -9   7       21.05        7.50      7.22 o 
   6  -9   7       34.26       38.99     10.68 o 
   7  -9   7       25.28       29.03     11.24 o 
 -11  -8   7        1.78       12.62      5.93 o 
 -10  -8   7      112.45      110.84     11.10 o 
  -9  -8   7      193.87      200.17     13.28 o 
  -8  -8   7       42.51       37.03      5.08 o 
  -7  -8   7      169.78      174.36      6.66 o 
  -6  -8   7      265.94      273.22      7.82 o 
  -5  -8   7      266.66      239.11      7.28 o 
  -4  -8   7       26.99       34.28      3.48 o 
  -3  -8   7      338.27      341.68      9.54 o 
  -2  -8   7      777.06      785.81     15.90 o 
  -1  -8   7      479.97      471.03     11.24 o 
   0  -8   7      993.13      990.55     18.70 o 
   1  -8   7      311.82      316.12      6.68 o 
   2  -8   7       78.33       87.12      4.01 o 
   3  -8   7      161.71      143.57      5.27 o 
   4  -8   7      503.92      488.11     11.99 o 
   5  -8   7      358.07      374.88     10.73 o 
   6  -8   7      298.03      293.86     18.74 o 
   7  -8   7       56.04       72.67     12.59 o 
   8  -8   7       55.95       89.56     13.71 o 
 -11  -7   7      113.92      152.99      8.73 o 
 -10  -7   7       74.78       70.54      6.28 o 
  -9  -7   7      211.64      215.66     11.12 o 
  -8  -7   7       25.16       22.40      5.15 o 
  -7  -7   7       57.65       51.47      4.92 o 
  -6  -7   7       14.75       11.79      3.01 o 
  -5  -7   7      189.08      194.64      6.87 o 
  -4  -7   7      823.61      807.26     15.64 o 
  -3  -7   7     1780.28     1720.42     23.15 o 
  -2  -7   7     1359.47     1335.63     21.78 o 
  -1  -7   7      622.00      603.55     10.96 o 
   0  -7   7        0.46       -0.47      2.00 o 
   1  -7   7      250.26      229.94      5.65 o 
   2  -7   7      394.85      384.13      7.85 o 
   3  -7   7      760.10      726.49     12.16 o 
   4  -7   7     1095.58     1110.46     16.72 o 
   5  -7   7      161.20      163.57      5.98 o 
   6  -7   7        1.16       -0.54      2.91 o 
   7  -7   7       25.18       29.20      8.89 o 
   8  -7   7       87.28      107.63     13.54 o 
   9  -7   7      185.89      213.75     18.24 o 
 -12  -6   7      108.97       99.84     10.27 o 
 -11  -6   7      204.69      210.59      9.42 o 
 -10  -6   7        0.27       -3.28      3.31 o 
  -9  -6   7       62.21       61.55      7.21 o 
  -8  -6   7        4.34        6.02      4.25 o 
  -7  -6   7      540.80      567.70     16.71 o 
  -6  -6   7      886.98      877.82     16.65 o 
  -5  -6   7     1373.78     1341.42     25.15 o 
  -4  -6   7       45.75       44.91      3.33 o 
  -3  -6   7      368.32      339.62      7.75 o 
  -2  -6   7        0.70        4.40      2.04 o 
  -1  -6   7     3202.44     3140.31     36.97 o 
   0  -6   7     4285.88     4240.22     42.46 o 
   1  -6   7      989.69      959.16     12.49 o 
   2  -6   7      160.56      175.38      5.19 o 
   3  -6   7        2.55        3.43      2.43 o 
   4  -6   7       70.55       57.78      4.17 o 
   5  -6   7      415.14      386.32      9.26 o 
   6  -6   7      333.48      343.50      9.42 o 
   7  -6   7      180.08      191.67      7.58 o 
   8  -6   7      144.39      150.43      6.39 o 
   9  -6   7       34.91       45.43      7.75 o 
 -12  -5   7        2.95        5.56      4.74 o 
 -11  -5   7       36.80       43.44      5.54 o 
 -10  -5   7       70.73       71.82      6.13 o 
  -9  -5   7      123.56      131.64      9.08 o 
  -8  -5   7       18.07       12.17      5.45 o 
  -7  -5   7      467.62      427.56     17.26 o 
  -6  -5   7      234.45      250.59      7.85 o 
  -5  -5   7       21.73       25.30      2.80 o 
  -4  -5   7        8.03        6.80      1.88 o 
  -3  -5   7      850.52      824.48     11.88 o 
  -2  -5   7     4453.98     4509.53     44.47 o 
  -1  -5   7     4550.53     4367.29     48.80 o 
   0  -5   7     1092.19     1135.29     13.95 o 
   1  -5   7      135.26      131.46      3.48 o 
   2  -5   7     2398.68     2447.41     31.71 o 
   3  -5   7     1966.99     1941.74     21.66 o 
   4  -5   7      883.23      859.28     11.89 o 
   5  -5   7      197.66      209.03      5.48 o 
   6  -5   7      268.15      274.67      6.53 o 
   7  -5   7        4.79        1.79      2.56 o 
   8  -5   7      317.72      297.10      9.55 o 
   9  -5   7      162.90      160.41      9.46 o 
  10  -5   7      162.19      171.46     14.15 o 
 -12  -4   7      177.57      170.27     10.98 o 
 -11  -4   7      333.35      398.57     12.67 o 
 -10  -4   7      224.78      218.68      8.93 o 
  -9  -4   7       71.75       79.54      5.84 o 
  -8  -4   7       27.88       36.84     12.17 o 
  -7  -4   7      469.35      456.82     11.55 o 
  -6  -4   7      418.26      435.93      8.92 o 
  -5  -4   7      751.86      748.60     12.60 o 
  -4  -4   7      639.89      646.24     10.65 o 
  -3  -4   7     1306.84     1333.73     25.39 o 
  -2  -4   7      181.45      209.43      5.16 o 
  -1  -4   7      155.81      167.85      2.70 o 
   0  -4   7      530.08      460.33      5.18 o 
   1  -4   7     1349.01     1353.19     12.79 o 
   2  -4   7     2358.34     2440.49     25.60 o 
   3  -4   7     1094.75     1154.90     14.05 o 
   4  -4   7       27.80       30.65      2.44 o 
   5  -4   7       48.07       44.75      2.87 o 
   6  -4   7      828.57      831.57     14.02 o 
   7  -4   7      299.53      305.93      7.76 o 
   8  -4   7      113.60      125.04      5.44 o 
   9  -4   7      216.66      218.96      8.37 o 
  10  -4   7      152.94      163.57     13.37 o 
  11  -4   7       28.21       26.12      8.89 o 
 -12  -3   7      154.11      136.01     17.87 o 
 -11  -3   7       42.56       40.46      5.38 o 
 -10  -3   7       15.66       20.21      4.36 o 
  -9  -3   7      329.04      313.65     11.32 o 
  -8  -3   7        1.53       -3.23      3.23 o 
  -7  -3   7      178.85      204.56      7.76 o 
  -6  -3   7      997.13     1001.21     17.89 o 
  -5  -3   7       82.41       85.46      4.68 o 
  -4  -3   7      387.17      394.15      7.47 o 
  -3  -3   7      657.34      631.95      8.93 o 
  -2  -3   7       29.86       68.08      2.12 o 
  -1  -3   7     1231.15     1225.72     10.32 o 
   0  -3   7     3240.60     3221.77     25.66 o 
   1  -3   7      657.33      635.72      6.28 o 
   2  -3   7        3.80       16.76      1.26 o 
   3  -3   7      416.65      427.16      7.91 o 
   4  -3   7     1220.20     1222.50     12.34 o 
   5  -3   7     2159.89     2189.48     20.80 o 
   6  -3   7     1855.56     1874.49     22.53 o 
   7  -3   7      264.38      273.75      7.12 o 
   8  -3   7       42.85       44.24      4.21 o 
   9  -3   7      171.88      186.09      9.04 o 
  10  -3   7       68.44       67.41      9.51 o 
  11  -3   7      252.21      269.53     17.68 o 
  12  -3   7      211.17      222.70     16.45 o 
 -12  -2   7        0.39        2.37      4.63 o 
 -11  -2   7      120.96      106.28      7.25 o 
 -10  -2   7      237.66      240.37      9.24 o 
  -9  -2   7      267.27      253.73      9.07 o 
  -8  -2   7      205.30      179.15      7.00 o 
  -7  -2   7        7.54        2.46      2.68 o 
  -6  -2   7      373.68      361.46      9.53 o 
  -5  -2   7      403.74      396.62     10.50 o 
  -4  -2   7      982.81     1003.59     10.01 o 
  -3  -2   7     5629.90     5929.40     43.14 o 
  -2  -2   7     7979.19     8515.59     60.89 o 
  -1  -2   7      565.43      605.65      7.18 o 
   0  -2   7      283.69      269.30      3.52 o 
   1  -2   7     2664.34     2622.63     21.82 o 
   2  -2   7     4679.51     4935.42     40.69 o 
   3  -2   7     7781.67     8045.93     76.38 o 
   4  -2   7     1297.83     1195.23     14.03 o 
   5  -2   7     1976.90     2090.44     19.25 o 
   6  -2   7       69.60       84.56      2.81 o 
   7  -2   7       81.01       75.23      4.98 o 
   8  -2   7      719.80      698.88     13.66 o 
   9  -2   7      561.52      570.24     15.30 o 
  10  -2   7      100.91      113.06      8.31 o 
  11  -2   7      122.11      119.21     11.75 o 
  12  -2   7        1.00       -5.65      5.65 o 
 -11  -1   7       68.48       88.39     12.37 o 
 -10  -1   7       34.83       33.31      4.72 o 
  -9  -1   7        0.10       -2.44      2.63 o 
  -8  -1   7       20.47       21.17      3.27 o 
  -7  -1   7     1138.82     1056.77     15.16 o 
  -6  -1   7     1201.86     1173.55     16.26 o 
  -5  -1   7      798.93      777.64     10.89 o 
  -4  -1   7     2427.63     2544.05     21.20 o 
  -3  -1   7      272.89      311.17      4.33 o 
  -2  -1   7      995.59     1106.92     11.55 o 
  -1  -1   7     2386.15     2343.29     19.21 o 
   0  -1   7     3066.50     3004.38     24.27 o 
   1  -1   7    13920.13    14301.05    132.33 o 
   2  -1   7     2295.11     2336.35     19.48 o 
   3  -1   7      105.57      132.20      2.83 o 
   4  -1   7      508.94      624.71      7.43 o 
   5  -1   7     2981.35     2907.49     25.38 o 
   6  -1   7     1708.89     1684.25     17.01 o 
   7  -1   7     2145.31     2139.98     21.79 o 
   8  -1   7       15.21       15.04      3.28 o 
   9  -1   7      136.07      155.61      6.32 o 
  10  -1   7       28.87       39.71      6.17 o 
  11  -1   7       66.39       66.70      6.84 o 
  12  -1   7      138.68      144.05     13.31 o 
  13  -1   7      129.18      140.64     13.82 o 
 -11   0   7       20.68       18.45      5.84 o 
 -10   0   7       91.56       96.89      6.74 o 
  -9   0   7      500.58      460.55     12.74 o 
  -8   0   7      751.37      736.47     11.30 o 
  -7   0   7      475.82      451.67      8.12 o 
  -6   0   7      746.46      731.10     13.22 o 
  -5   0   7      126.43      135.02      5.65 o 
  -4   0   7     1284.83     1308.02     12.88 o 
  -3   0   7     2537.20     2503.01     20.78 o 
  -2   0   7     2650.54     2732.31     20.99 o 
  -1   0   7     4660.88     4693.70     49.94 o 
   0   0   7    15208.12    16439.67    122.67 o 
   1   0   7      326.67      336.24      4.25 o 
   2   0   7    10350.79    11051.45     78.24 o 
   3   0   7     5397.89     5370.82     43.86 o 
   4   0   7      121.41      104.34      2.53 o 
   5   0   7     3081.19     2981.20     26.43 o 
   6   0   7      209.22      202.65      3.84 o 
   7   0   7       30.34       26.07      2.03 o 
   8   0   7     1250.56     1266.27     17.79 o 
   9   0   7      403.30      421.33     10.01 o 
  10   0   7      312.71      304.71      8.51 o 
  11   0   7      470.42      482.89     11.20 o 
  12   0   7       19.48       16.00      5.04 o 
  13   0   7       32.06       39.07     11.33 o 
 -11   1   7      110.67      125.97      9.28 o 
 -10   1   7      280.72      307.47     10.72 o 
  -9   1   7       67.87       76.45      3.96 o 
  -8   1   7        0.04       -2.11      2.11 o 
  -7   1   7      665.32      648.64     10.52 o 
  -6   1   7      540.12      579.65      9.33 o 
  -5   1   7     1125.44     1057.20     15.24 o 
  -4   1   7     3394.33     3476.62     29.98 o 
  -3   1   7      345.10      315.08      4.71 o 
  -2   1   7      307.15      366.59      5.38 o 
  -1   1   7      656.89      699.68      7.18 o 
   0   1   7     2091.83     2066.35     18.42 o 
   1   1   7     3588.13     3549.09     30.06 o 
   2   1   7     1966.95     1851.92     14.52 o 
   3   1   7     1475.90     1589.23     14.17 o 
   4   1   7       11.72        4.38      0.90 o 
   5   1   7        0.02        1.60      0.93 o 
   6   1   7      558.93      530.59      6.50 o 
   7   1   7      938.91      916.05     11.85 o 
   8   1   7      593.52      604.82     11.87 o 
   9   1   7     1630.24     1540.80     23.35 o 
  10   1   7       19.14       18.77      2.75 o 
  11   1   7       41.77       53.91      9.03 o 
  12   1   7        9.21       17.27      5.16 o 
  13   1   7       21.52       18.96     10.38 o 
 -10   2   7        0.05        3.49      9.82 o 
  -9   2   7      103.59       84.94      6.51 o 
  -8   2   7      345.69      350.79      7.78 o 
  -7   2   7      552.60      508.36     12.03 o 
  -6   2   7     1094.96     1102.07     13.24 o 
  -5   2   7      226.98      210.63      4.38 o 
  -4   2   7      129.78      158.40      3.57 o 
  -3   2   7     1029.11      984.76      9.71 o 
  -2   2   7      778.55      736.96      7.62 o 
  -1   2   7     1167.38     1125.83     10.34 o 
   0   2   7     4250.58     4452.27     36.77 o 
   1   2   7      340.70      339.79      4.50 o 
   2   2   7      271.20      342.14      4.31 o 
   3   2   7      175.97      156.59      4.20 o 
   4   2   7     2202.52     2281.60     18.61 o 
   5   2   7     4636.63     4562.72     35.30 o 
   6   2   7      455.32      384.89      6.32 o 
   7   2   7      336.85      294.31      5.46 o 
   8   2   7      124.75      119.33      3.81 o 
   9   2   7       57.61       53.99      5.55 o 
  10   2   7       10.32       11.38      4.14 o 
  11   2   7      153.85      162.41     12.50 o 
  12   2   7      239.79      258.96     11.95 o 
  13   2   7      142.39      129.83      9.46 o 
  14   2   7        0.58       -2.21      4.63 o 
 -10   3   7      112.45      127.60     14.54 o 
  -9   3   7      125.76      123.55      9.62 o 
  -8   3   7       69.00       74.13      7.61 o 
  -7   3   7       45.73       43.09      3.76 o 
  -6   3   7       96.99       91.38      4.77 o 
  -5   3   7      194.73      208.64      5.25 o 
  -4   3   7     1088.16     1084.97     11.47 o 
  -3   3   7     1594.55     1586.75     15.36 o 
  -2   3   7     1476.80     1501.04     14.39 o 
  -1   3   7      838.21      769.17      8.34 o 
   0   3   7       14.58       26.24      2.11 o 
   1   3   7     4303.95     4487.97     53.91 o 
   2   3   7     8210.75     8523.99     64.17 o 
   3   3   7     6062.44     6071.00     64.40 o 
   4   3   7     2663.35     2781.47     23.76 o 
   5   3   7     3570.08     3718.78     42.00 o 
   6   3   7     1295.89     1301.23     14.88 o 
   7   3   7        5.92        7.04      2.10 o 
   8   3   7      938.18      969.82     14.58 o 
   9   3   7     1039.24     1014.93     22.20 o 
  10   3   7      143.69      142.91      8.20 o 
  11   3   7      520.08      513.04     29.31 o 
  12   3   7       75.51       77.45      7.61 o 
  13   3   7       15.20       14.37      5.17 o 
  14   3   7       49.64       54.50      8.73 o 
 -10   4   7       50.17       44.92     10.18 o 
  -9   4   7        5.28        1.07      4.71 o 
  -8   4   7      113.89      115.83      9.09 o 
  -7   4   7      339.61      346.70     10.49 o 
  -6   4   7      738.11      718.62     15.31 o 
  -5   4   7      675.22      666.07     12.55 o 
  -4   4   7      802.70      773.59     12.85 o 
  -3   4   7      133.13      135.89      3.83 o 
  -2   4   7        2.48        8.26      1.78 o 
  -1   4   7     2505.39     2499.99     31.63 o 
   0   4   7     4951.95     4908.54     47.90 o 
   1   4   7     7270.40     7262.34     69.02 o 
   2   4   7     1919.85     2002.70     19.30 o 
   3   4   7     1030.97     1053.42     10.17 o 
   4   4   7      806.01      786.42      7.44 o 
   5   4   7     1492.73     1493.60     19.23 o 
   6   4   7      724.32      699.27     13.23 o 
   7   4   7     2322.59     2346.00     28.83 o 
   8   4   7      730.42      747.67     12.30 o 
   9   4   7      131.88      145.64      8.04 o 
  10   4   7       85.37      100.05     11.44 o 
  11   4   7      372.10      401.54     23.75 o 
  12   4   7       56.90       59.45      6.96 o 
  13   4   7       86.71      104.35      8.81 o 
  14   4   7       37.57       27.61      6.32 o 
  -9   5   7       96.06       72.11     11.69 o 
  -8   5   7      339.91      355.13     14.67 o 
  -7   5   7      299.61      304.62     12.86 o 
  -6   5   7       99.10      119.87      5.54 o 
  -5   5   7      293.22      291.46      7.94 o 
  -4   5   7      831.54      767.08     14.96 o 
  -3   5   7      677.10      679.02     10.29 o 
  -2   5   7     1285.00     1230.15     15.24 o 
  -1   5   7     2544.49     2563.01     27.22 o 
   0   5   7     1014.82     1062.71     13.04 o 
   1   5   7       23.95       35.12      2.33 o 
   2   5   7     2932.13     2941.52     30.66 o 
   3   5   7     3187.15     3235.60     30.01 o 
   4   5   7     1264.33     1260.39     16.52 o 
   5   5   7      901.36      884.05     13.00 o 
   6   5   7       43.79       42.14      2.87 o 
   7   5   7      356.89      341.49      7.59 o 
   8   5   7       78.58       80.45      4.13 o 
   9   5   7      633.19      615.01     13.38 o 
  10   5   7      492.27      483.75     14.71 o 
  11   5   7      399.34      400.70     13.89 o 
  12   5   7      286.91      280.78     15.24 o 
  13   5   7       97.43       88.54      8.41 o 
  14   5   7        0.72        0.13      4.47 o 
  -8   6   7        1.21        7.01      5.16 o 
  -7   6   7       50.91       56.77      5.59 o 
  -6   6   7      305.39      317.25     10.40 o 
  -5   6   7      374.95      427.67     10.29 o 
  -4   6   7      839.13      822.17     14.12 o 
  -3   6   7      279.73      281.30      6.39 o 
  -2   6   7       94.88      107.86      4.03 o 
  -1   6   7      330.39      319.58      6.35 o 
   0   6   7     1339.76     1330.81     17.66 o 
   1   6   7     2389.69     2401.89     28.32 o 
   2   6   7     2534.55     2476.43     28.67 o 
   3   6   7      699.25      709.09     12.43 o 
   4   6   7      451.35      467.66     12.37 o 
   5   6   7       56.06       43.61      3.13 o 
   6   6   7      243.84      218.81      6.47 o 
   7   6   7      979.75      998.44     15.02 o 
   8   6   7     1550.02     1521.40     20.96 o 
   9   6   7      645.58      635.22     13.79 o 
  10   6   7      124.74       94.99      6.99 o 
  11   6   7      123.75       98.43      7.62 o 
  12   6   7        0.22        2.53      4.27 o 
  13   6   7      187.12      164.48     10.44 o 
  14   6   7       80.71       83.74      8.80 o 
  -7   7   7      104.68      112.61     14.04 o 
  -6   7   7      161.84      167.57      8.04 o 
  -5   7   7        7.90        8.57      3.16 o 
  -4   7   7        2.48        1.80      2.49 o 
  -3   7   7       83.58       93.62      4.47 o 
  -2   7   7      740.26      738.53     12.46 o 
  -1   7   7      921.43      960.51     16.46 o 
   0   7   7      802.04      808.61     13.41 o 
   1   7   7      306.82      340.90      6.94 o 
   2   7   7      261.05      269.49      5.56 o 
   3   7   7      331.16      321.07      8.08 o 
   4   7   7     1222.36     1166.92     23.50 o 
   5   7   7     1381.31     1379.15     26.95 o 
   6   7   7      437.19      428.39     12.52 o 
   7   7   7      153.71      164.40      7.12 o 
   8   7   7       42.40       36.95      3.38 o 
   9   7   7       40.70       35.77      5.19 o 
  10   7   7        3.98        2.25      3.65 o 
  11   7   7      205.54      228.97     10.46 o 
  12   7   7      223.04      231.55     11.14 o 
  13   7   7       35.17       28.79      5.87 o 
  14   7   7       45.77       49.53      9.99 o 
  -6   8   7       21.76       24.89      9.96 o 
  -5   8   7       24.87       27.30      8.95 o 
  -4   8   7       36.92       40.17      5.64 o 
  -3   8   7      140.05      148.25      6.66 o 
  -2   8   7      465.07      465.40      9.97 o 
  -1   8   7      152.60      165.47      5.56 o 
   0   8   7        5.53        1.87      2.23 o 
   1   8   7      523.11      530.70      9.20 o 
   2   8   7     1491.03     1514.44     23.53 o 
   3   8   7     1821.95     1761.31     27.10 o 
   4   8   7     1352.23     1284.65     25.84 o 
   5   8   7      763.60      733.41     17.77 o 
   6   8   7       78.72       76.68      9.06 o 
   7   8   7      327.51      338.76     11.61 o 
   8   8   7      408.90      435.24     13.41 o 
   9   8   7      701.67      726.10     18.68 o 
  10   8   7      411.50      413.55     13.60 o 
  11   8   7      131.41      137.24      8.61 o 
  12   8   7       26.97       27.02      5.68 o 
  13   8   7       30.48       39.97      6.78 o 
  -5   9   7      113.64      117.42     14.21 o 
  -4   9   7       47.67       48.22     10.52 o 
  -3   9   7        4.11        1.23      6.82 o 
  -2   9   7      175.77      158.74      6.83 o 
  -1   9   7      522.83      480.87     11.23 o 
   0   9   7      913.29      894.79     15.07 o 
   1   9   7     1213.03     1202.41     16.58 o 
   2   9   7     1061.72     1050.07     18.54 o 
   3   9   7       50.59       52.31      5.41 o 
   4   9   7      118.87      111.17      7.07 o 
   5   9   7      288.92      310.04     19.02 o 
   6   9   7      263.34      249.87     10.18 o 
   7   9   7      808.66      822.29     20.20 o 
   8   9   7      363.02      360.73     12.71 o 
   9   9   7       25.23       31.55      5.46 o 
  10   9   7       11.94       13.15      6.66 o 
  11   9   7      104.92      110.54     12.42 o 
  12   9   7       46.14       37.87      9.51 o 
  13   9   7      127.01      127.92      9.50 o 
  -4  10   7      121.71      140.97     15.22 o 
  -3  10   7      199.10      196.91     15.83 o 
  -2  10   7      331.22      366.12     13.89 o 
  -1  10   7      320.09      340.38      9.44 o 
   0  10   7      257.28      249.72      7.81 o 
   1  10   7       26.10       25.63      5.24 o 
   2  10   7      572.29      576.14     23.94 o 
   3  10   7     1070.77     1041.63     26.91 o 
   4  10   7      583.95      597.62     18.21 o 
   5  10   7      173.41      160.59      8.47 o 
   6  10   7       65.16       60.58     15.13 o 
   7  10   7       45.72       50.19      5.95 o 
   8  10   7      133.07      117.59     11.69 o 
   9  10   7      218.49      247.17     11.09 o 
  10  10   7      142.74      141.70     12.98 o 
  11  10   7      202.34      194.28     15.55 o 
  12  10   7       56.55       49.34     10.41 o 
  13  10   7        0.10        0.62      7.05 o 
  -3  11   7       60.95       50.91     11.52 o 
  -2  11   7        7.54        4.85      4.97 o 
  -1  11   7        7.97        3.49      6.85 o 
   0  11   7      182.87      202.47     43.89 o 
   1  11   7      487.96      477.53     15.82 o 
   2  11   7      416.05      424.59     21.20 o 
   3  11   7       29.21       27.58      7.61 o 
   4  11   7        0.74       -4.87      4.87 o 
   5  11   7       51.09       42.07      9.01 o 
   6  11   7      374.63      360.64     45.70 o 
   7  11   7      369.30      366.29     13.30 o 
   8  11   7      135.90      155.40     12.14 o 
   9  11   7      101.68      112.36      8.45 o 
  10  11   7       44.19       34.57      8.50 o 
  11  11   7        2.01        1.79      6.60 o 
  12  11   7        1.78       -6.15      6.32 o 
  -2  12   7      102.29       96.78     13.20 o 
  -1  12   7       91.94       98.29      9.04 o 
   0  12   7      111.99      120.27      9.34 o 
   1  12   7       50.40       61.03     10.41 o 
   2  12   7       10.96       16.06      6.94 o 
   3  12   7        5.30        3.75      5.93 o 
   4  12   7      252.80      241.50     16.67 o 
   5  12   7      507.40      452.57     22.94 o 
   6  12   7      262.08      258.28     17.40 o 
   7  12   7       26.67       18.74      7.72 o 
   8  12   7        4.78        2.85      5.87 o 
   9  12   7        9.96        7.47      4.60 o 
  10  12   7       19.21       11.46      5.28 o 
  11  12   7       44.89       47.33     10.29 o 
   0  13   7       13.09       36.53      9.23 o 
   1  13   7       57.34       48.00     10.52 o 
   2  13   7       94.86       94.93     12.47 o 
   3  13   7      122.23       93.87     12.25 o 
   4  13   7       87.60      100.41     12.59 o 
   5  13   7       40.86       41.23      9.73 o 
   6  13   7        0.90       -5.99      5.99 o 
   7  13   7       47.62       53.09     10.96 o 
   8  13   7      102.72      102.15     13.26 o 
   9  13   7       31.10       33.51      9.96 o 
  10  13   7        1.45       13.59      8.28 o 
   3  14   7        4.38        4.42      6.55 o 
   4  14   7        4.50        5.43      7.27 o 
   5  14   7       32.46       43.75     10.18 o 
   6  14   7       82.12       82.96     13.09 o 
   7  14   7       97.88       79.10     12.81 o 
  -5 -13   8        1.30        3.41      7.22 o 
  -4 -13   8       26.58       20.03      8.73 o 
  -3 -13   8      122.30       92.58     13.71 o 
  -2 -13   8       56.18       75.13     12.64 o 
  -1 -13   8        7.69       -1.51      7.05 o 
  -7 -12   8      161.59      171.12     15.66 o 
  -6 -12   8      131.55      134.19      8.56 o 
  -5 -12   8      185.49      201.97      9.96 o 
  -4 -12   8      198.14      204.02     19.95 o 
  -3 -12   8        0.72       -3.38      3.79 o 
  -2 -12   8       21.42       18.65      7.36 o 
  -1 -12   8      117.58      114.63      9.64 o 
   0 -12   8      165.88      153.95     11.58 o 
   1 -12   8      236.80      216.05     17.06 o 
   2 -12   8      208.62      171.46     16.39 o 
  -9 -11   8      116.62      123.35     14.10 o 
  -8 -11   8      152.03      151.37      9.21 o 
  -7 -11   8      150.17      148.56      7.10 o 
  -6 -11   8       11.71       19.03      3.90 o 
  -5 -11   8       37.66       38.81      4.56 o 
  -4 -11   8       63.90       73.76      6.53 o 
  -3 -11   8       27.31       34.66      5.15 o 
  -2 -11   8      261.15      258.04     10.33 o 
  -1 -11   8      387.55      386.50     15.13 o 
   0 -11   8      158.03      158.54     10.32 o 
   1 -11   8        3.57        8.91      4.97 o 
   2 -11   8        0.95        8.94      4.92 o 
   3 -11   8       32.12       50.85      7.69 o 
   4 -11   8      130.22      130.12     14.27 o 
 -10 -10   8       91.94       68.92     12.59 o 
  -9 -10   8       98.75      109.31      7.88 o 
  -8 -10   8        0.12       -1.27      3.88 o 
  -7 -10   8      100.31      108.83      6.17 o 
  -6 -10   8      364.73      387.46     10.34 o 
  -5 -10   8      466.81      465.38     12.13 o 
  -4 -10   8      483.17      480.60     11.28 o 
  -3 -10   8      896.39      904.43     16.20 o 
  -2 -10   8      195.95      197.30      7.05 o 
  -1 -10   8       58.64       58.45      9.48 o 
   0 -10   8      357.66      334.18     14.13 o 
   1 -10   8      560.91      528.94     17.14 o 
   2 -10   8      418.76      419.59     15.39 o 
   3 -10   8      177.35      180.28     16.87 o 
   4 -10   8        1.79       -2.67      4.56 o 
   5 -10   8       20.91       15.44      9.01 o 
 -10  -9   8        1.26        3.51      4.21 o 
  -9  -9   8       82.93       87.62      7.20 o 
  -8  -9   8      302.68      318.20     11.38 o 
  -7  -9   8      487.83      498.94     13.39 o 
  -6  -9   8      326.38      314.33      8.94 o 
  -5  -9   8      109.08      100.04      6.82 o 
  -4  -9   8        9.08       11.83      3.14 o 
  -3  -9   8      278.23      296.04      8.29 o 
  -2  -9   8      592.36      593.74     15.26 o 
  -1  -9   8      455.11      450.51     10.12 o 
   0  -9   8      437.37      414.59     15.44 o 
   1  -9   8      184.98      177.78      7.25 o 
   2  -9   8       54.55       52.74      3.86 o 
   3  -9   8       54.16       54.06      4.47 o 
   4  -9   8      368.71      370.61     14.34 o 
   5  -9   8      214.52      222.76     16.84 o 
   6  -9   8      123.18      111.27     14.21 o 
 -11  -8   8      115.85      122.09      9.84 o 
 -10  -8   8      531.18      528.89     19.59 o 
  -9  -8   8      327.16      353.73     12.12 o 
  -8  -8   8       12.58        9.98      3.84 o 
  -7  -8   8       11.30        9.53      3.60 o 
  -6  -8   8        1.57       -0.06      2.46 o 
  -5  -8   8      509.38      516.02     15.84 o 
  -4  -8   8      889.77      847.40     14.74 o 
  -3  -8   8      309.13      312.65      8.15 o 
  -2  -8   8       98.13      108.39      5.08 o 
  -1  -8   8      133.45      146.37      8.66 o 
   0  -8   8       51.72       63.33      4.13 o 
   1  -8   8      111.87      114.09      6.89 o 
   2  -8   8      360.12      355.07      7.81 o 
   3  -8   8     1006.36      964.94     15.19 o 
   4  -8   8      795.87      746.94     13.23 o 
   5  -8   8       87.18       95.94      7.88 o 
   6  -8   8       15.85       36.64      9.96 o 
   7  -8   8        2.30        6.32      8.61 o 
   8  -8   8        2.16       -8.00      8.00 o 
 -11  -7   8      105.83       99.95     18.74 o 
 -10  -7   8        3.01        1.01      5.90 o 
  -9  -7   8       90.96      104.99     14.35 o 
  -8  -7   8      104.29      112.50      8.58 o 
  -7  -7   8      427.03      406.67     11.73 o 
  -6  -7   8      620.45      607.15     12.07 o 
  -5  -7   8      564.51      579.69     11.46 o 
  -4  -7   8        6.88       13.91      3.43 o 
  -3  -7   8       15.80       21.31      3.72 o 
  -2  -7   8       61.13       71.02      4.14 o 
  -1  -7   8     2442.81     2368.57     29.87 o 
   0  -7   8     1101.33     1077.09     16.41 o 
   1  -7   8      824.40      853.35     13.00 o 
   2  -7   8      649.30      658.86     11.19 o 
   3  -7   8      117.22      117.16      4.75 o 
   4  -7   8       83.25       89.45      5.54 o 
   5  -7   8      237.37      236.83      7.09 o 
   6  -7   8      107.90      109.06      6.02 o 
   7  -7   8      161.13      206.39     10.64 o 
   8  -7   8      165.00      179.96     16.22 o 
   9  -7   8        8.52        9.68      9.57 o 
 -11  -6   8       18.72       15.95      4.54 o 
 -10  -6   8       96.38       98.53      7.07 o 
  -9  -6   8      313.67      289.75     13.26 o 
  -8  -6   8      476.04      478.10     15.92 o 
  -7  -6   8      852.55      842.98     21.58 o 
  -6  -6   8      226.54      226.35      8.08 o 
  -5  -6   8      232.22      217.89      7.39 o 
  -4  -6   8      549.36      561.35     10.75 o 
  -3  -6   8     1841.41     1837.58     24.21 o 
  -2  -6   8     1863.77     1830.77     23.99 o 
  -1  -6   8     1738.77     1694.58     22.44 o 
   0  -6   8       40.57       43.36      2.43 o 
   1  -6   8        1.78        4.06      1.67 o 
   2  -6   8       12.22       14.34      2.21 o 
   3  -6   8      603.12      559.46     10.19 o 
   4  -6   8      674.99      640.50     11.34 o 
   5  -6   8      534.43      526.45     10.47 o 
   6  -6   8      252.97      259.70      7.46 o 
   7  -6   8       58.20       60.24      4.40 o 
   8  -6   8      147.34      145.25      9.24 o 
   9  -6   8      202.23      225.08     11.57 o 
  10  -6   8       93.51      124.58     12.70 o 
 -11  -5   8      109.59      127.61      8.14 o 
 -10  -5   8      126.13      127.59      7.67 o 
  -9  -5   8       52.75       66.90      7.46 o 
  -8  -5   8      297.57      305.08     12.60 o 
  -7  -5   8      351.49      368.23     13.24 o 
  -6  -5   8      444.26      478.96      9.90 o 
  -5  -5   8     1657.11     1656.22     22.14 o 
  -4  -5   8      969.95      950.72     15.32 o 
  -3  -5   8      839.76      809.15     11.32 o 
  -2  -5   8        0.28        7.66      1.78 o 
  -1  -5   8      309.11      284.11      5.84 o 
   0  -5   8      744.87      763.07     10.40 o 
   1  -5   8     2627.84     2556.14     27.22 o 
   2  -5   8      415.18      416.70      8.07 o 
   3  -5   8      612.95      583.73      9.07 o 
   4  -5   8       49.43       43.98      2.87 o 
   5  -5   8      119.44      107.70      4.19 o 
   6  -5   8      506.11      486.56      9.36 o 
   7  -5   8      374.07      377.67      9.17 o 
   8  -5   8      118.62      129.37      5.78 o 
   9  -5   8      114.54      134.49      8.62 o 
  10  -5   8       55.12       57.06     10.13 o 
 -11  -4   8        2.27       -3.21      3.53 o 
 -10  -4   8       18.94       20.55      5.60 o 
  -9  -4   8      236.64      228.02     11.36 o 
  -8  -4   8      292.09      302.13     12.61 o 
  -7  -4   8      987.82      901.83     20.74 o 
  -6  -4   8      758.19      718.42     15.14 o 
  -5  -4   8      197.70      174.51      8.65 o 
  -4  -4   8       98.53       94.94      4.13 o 
  -3  -4   8      755.18      764.53     11.89 o 
  -2  -4   8      915.00      880.03     11.55 o 
  -1  -4   8     3596.60     3583.11     33.25 o 
   0  -4   8     2395.31     2433.44     21.34 o 
   1  -4   8      531.42      514.66      6.75 o 
   2  -4   8        0.11        3.84      1.41 o 
   3  -4   8      702.34      628.77      9.23 o 
   4  -4   8     1908.00     1974.23     22.17 o 
   5  -4   8     1217.29     1239.67     15.69 o 
   6  -4   8      452.95      464.24      8.42 o 
   7  -4   8       72.14       78.14      6.48 o 
   8  -4   8        6.49        5.57      2.68 o 
   9  -4   8        1.35       -3.37      3.37 o 
  10  -4   8      252.71      231.65     16.11 o 
  11  -4   8      156.36      150.87     13.99 o 
 -11  -3   8      342.25      335.37     11.90 o 
 -10  -3   8      324.28      324.92     10.94 o 
  -9  -3   8      223.08      227.10     13.00 o 
  -8  -3   8        0.36       -2.89      3.08 o 
  -7  -3   8        0.28        6.22      3.06 o 
  -6  -3   8       10.58        9.68      2.98 o 
  -5  -3   8     1000.81      960.58     14.45 o 
  -4  -3   8     2392.01     2383.78     28.72 o 
  -3  -3   8     2294.34     2329.73     21.81 o 
  -2  -3   8       21.24       34.53      1.69 o 
  -1  -3   8     1583.13     1723.50     14.01 o 
   0  -3   8     2091.80     2143.25     16.92 o 
   1  -3   8      120.57       79.42      2.45 o 
   2  -3   8      162.72      147.69      3.15 o 
   3  -3   8     1455.69     1412.03     14.98 o 
   4  -3   8     1735.12     1891.15     21.60 o 
   5  -3   8      177.27      168.11      4.29 o 
   6  -3   8       66.32       57.82      4.29 o 
   7  -3   8       11.27        8.33      2.62 o 
   8  -3   8      379.68      373.68     12.12 o 
   9  -3   8      244.31      237.65     10.10 o 
  10  -3   8      170.64      199.65     14.82 o 
  11  -3   8       70.32       68.92     10.46 o 
  12  -3   8        6.07       -3.13      6.15 o 
 -11  -2   8       62.47       56.14      8.74 o 
 -10  -2   8       21.83       23.45      4.44 o 
  -9  -2   8        3.67        2.58      2.74 o 
  -8  -2   8       35.52       29.84      4.50 o 
  -7  -2   8      420.20      412.98     11.18 o 
  -6  -2   8       66.91       57.11      5.84 o 
  -5  -2   8      771.07      770.82     10.17 o 
  -4  -2   8     1162.25     1129.96     11.68 o 
  -3  -2   8        0.11        1.73      1.25 o 
  -2  -2   8     1898.14     1743.33     14.98 o 
  -1  -2   8     5900.57     5763.24     44.15 o 
   0  -2   8     1827.63     1713.22     13.86 o 
   1  -2   8     3403.23     3371.28     28.25 o 
   2  -2   8     1093.72     1160.41     12.96 o 
   3  -2   8       33.16       47.04      1.96 o 
   4  -2   8      245.88      274.24      4.53 o 
   5  -2   8      621.87      585.52      7.44 o 
   6  -2   8      672.54      692.40      8.58 o 
   7  -2   8      168.72      171.47      4.49 o 
   8  -2   8      181.32      184.37      8.30 o 
   9  -2   8       26.26       31.19      4.65 o 
  10  -2   8        3.04       12.31      6.49 o 
  11  -2   8      146.02      167.77     14.15 o 
  12  -2   8      193.54      188.19     15.55 o 
 -11  -1   8      111.74      129.98      9.46 o 
 -10  -1   8       13.43       12.58      3.86 o 
  -9  -1   8      285.89      275.50      8.43 o 
  -8  -1   8      260.29      256.66      7.85 o 
  -7  -1   8      426.27      380.89      7.56 o 
  -6  -1   8       35.13       43.95      2.88 o 
  -5  -1   8      160.98      169.12      4.42 o 
  -4  -1   8      266.20      255.02      4.99 o 
  -3  -1   8     4943.67     5154.26     40.54 o 
  -2  -1   8     1565.68     1475.66     13.09 o 
  -1  -1   8     4951.97     5126.71     37.67 o 
   0  -1   8     3638.57     3977.11     35.37 o 
   1  -1   8       25.72       23.16      1.34 o 
   2  -1   8     6260.14     6446.41     49.07 o 
   3  -1   8     1743.43     1689.32     14.61 o 
   4  -1   8     1436.49     1518.98     15.66 o 
   5  -1   8     1063.52     1124.98     11.61 o 
   6  -1   8      265.06      265.65      4.74 o 
   7  -1   8      219.65      206.93      5.13 o 
   8  -1   8      357.64      350.51      8.96 o 
   9  -1   8      127.95      131.68      5.91 o 
  10  -1   8      505.78      540.63     16.73 o 
  11  -1   8      201.70      193.00     14.21 o 
  12  -1   8       42.28       47.05      9.23 o 
  13  -1   8        8.15       12.31      7.50 o 
 -11   0   8      174.65      194.15     11.07 o 
 -10   0   8       59.10       67.94      8.02 o 
  -9   0   8       11.20        8.59      2.97 o 
  -8   0   8       38.29       26.59      2.66 o 
  -7   0   8      417.44      477.37      8.56 o 
  -6   0   8        9.98        6.95      2.20 o 
  -5   0   8     1074.46     1081.29     15.51 o 
  -4   0   8     2193.67     2158.30     21.45 o 
  -3   0   8     2162.60     2176.44     18.66 o 
  -2   0   8       57.25       47.91      1.83 o 
  -1   0   8       12.68       22.23      1.44 o 
   0   0   8      503.46      396.48      5.20 o 
   1   0   8     3069.42     3034.83     25.92 o 
   2   0   8       13.55       37.13      1.47 o 
   3   0   8      403.75      334.33      4.26 o 
   4   0   8        9.55       12.03      1.28 o 
   5   0   8      208.24      197.50      4.01 o 
   6   0   8     2392.93     2424.52     23.81 o 
   7   0   8      550.68      549.07      8.64 o 
   8   0   8      923.35      951.03     14.61 o 
   9   0   8      724.75      695.29     13.70 o 
  10   0   8        1.32       -1.27      2.45 o 
  11   0   8       33.79       31.05      3.67 o 
  12   0   8        7.70       11.78      4.54 o 
  13   0   8       75.87       84.36     11.75 o 
 -10   1   8        0.34       -4.22      4.22 o 
  -9   1   8      215.23      224.36     12.22 o 
  -8   1   8      595.00      583.20     10.19 o 
  -7   1   8     1119.06     1126.49     15.33 o 
  -6   1   8      335.30      314.83      6.77 o 
  -5   1   8      125.24      124.96      4.61 o 
  -4   1   8      406.85      409.68      6.43 o 
  -3   1   8     1275.47     1267.25     12.74 o 
  -2   1   8     1862.34     1808.09     16.76 o 
  -1   1   8     7080.47     7452.28     57.20 o 
   0   1   8     5044.25     5187.62     40.46 o 
   1   1   8      226.59      206.28      3.48 o 
   2   1   8     1993.52     2009.48     16.60 o 
   3   1   8     2023.44     2083.35     17.08 o 
   4   1   8     7253.97     7488.03     56.62 o 
   5   1   8     2485.99     2457.13     23.69 o 
   6   1   8      392.61      375.41      5.96 o 
   7   1   8       16.03       21.38      2.14 o 
   8   1   8       88.94       86.41      3.93 o 
   9   1   8        0.68       -0.18      2.30 o 
  10   1   8      491.78      481.58     10.46 o 
  11   1   8      272.97      276.16     11.99 o 
  12   1   8      164.35      179.39     15.16 o 
  13   1   8       37.55       34.88      6.27 o 
 -10   2   8       96.15       86.32     12.31 o 
  -9   2   8       83.38       82.28      8.32 o 
  -8   2   8      144.79      141.21      5.94 o 
  -7   2   8       10.01       14.98      2.53 o 
  -6   2   8       15.43       23.61      2.69 o 
  -5   2   8      710.89      725.96     12.18 o 
  -4   2   8     1467.64     1446.98     15.65 o 
  -3   2   8     2152.66     2272.29     20.79 o 
  -2   2   8     1184.77     1136.12     11.61 o 
  -1   2   8       97.31      107.65      2.72 o 
   0   2   8       67.04       95.83      2.55 o 
   1   2   8      996.23      891.83      9.15 o 
   2   2   8     5444.45     5505.93     45.01 o 
   3   2   8     3887.59     3967.37     30.77 o 
   4   2   8     1569.73     1584.68     13.78 o 
   5   2   8      108.94      120.98      4.17 o 
   6   2   8     1448.22     1518.58     17.41 o 
   7   2   8      691.73      716.26     10.00 o 
   8   2   8      572.74      563.55      9.65 o 
   9   2   8       32.74       40.60      2.77 o 
  10   2   8      327.74      302.66     11.55 o 
  11   2   8      515.41      488.53     15.62 o 
  12   2   8        3.13       -2.56      5.12 o 
  13   2   8       37.06       36.90      6.38 o 
 -10   3   8       10.39        6.82      7.50 o 
  -9   3   8       98.59       91.44      8.94 o 
  -8   3   8      169.93      141.27     12.06 o 
  -7   3   8      298.68      304.31      8.09 o 
  -6   3   8       18.25       18.78      4.65 o 
  -5   3   8      305.26      317.25      6.23 o 
  -4   3   8     2234.80     2229.82     20.81 o 
  -3   3   8       36.01       34.73      1.92 o 
  -2   3   8      937.43      948.44      9.61 o 
  -1   3   8     6322.31     6339.09     48.69 o 
   0   3   8     3755.67     3783.49     29.93 o 
   1   3   8     3442.81     3492.26     27.67 o 
   2   3   8      785.40      766.73      7.57 o 
   3   3   8       15.58       16.22      1.40 o 
   4   3   8      152.86      164.86      3.20 o 
   5   3   8     3315.28     3194.98     27.34 o 
   6   3   8     1370.58     1333.94     15.53 o 
   7   3   8      205.22      224.93      6.60 o 
   8   3   8       46.49       44.46      4.36 o 
   9   3   8       43.97       40.21      5.07 o 
  10   3   8      194.66      199.90     23.36 o 
  11   3   8      254.38      261.88     11.68 o 
  12   3   8       21.28       18.30      5.16 o 
  13   3   8       85.95       80.68      8.08 o 
  14   3   8       84.26       84.20     14.49 o 
  -9   4   8      156.54      140.19     14.27 o 
  -8   4   8      206.14      220.98     11.83 o 
  -7   4   8       34.55       33.10      3.83 o 
  -6   4   8        4.36        2.87      2.64 o 
  -5   4   8      790.03      770.75     13.57 o 
  -4   4   8      285.56      299.98      7.53 o 
  -3   4   8      604.46      586.02      9.31 o 
  -2   4   8     2308.20     2313.11     23.38 o 
  -1   4   8     3564.47     3697.09     34.87 o 
   0   4   8     3492.45     3594.30     33.70 o 
   1   4   8     1729.73     1775.11     18.77 o 
   2   4   8     2345.46     2426.23     23.33 o 
   3   4   8     3800.44     3731.48     33.20 o 
   4   4   8     2954.54     3065.01     30.30 o 
   5   4   8     1763.79     1753.47     17.11 o 
   6   4   8        0.45        0.52      2.16 o 
   7   4   8       74.07       64.91      3.63 o 
   8   4   8      257.42      252.28      7.90 o 
   9   4   8      868.15      872.39     16.91 o 
  10   4   8      698.57      645.24     17.49 o 
  11   4   8      295.94      265.89     11.44 o 
  12   4   8        1.83        0.39      4.24 o 
  13   4   8        9.14        3.74      4.56 o 
  14   4   8        7.36       -1.21      4.48 o 
  -9   5   8        0.42        3.97      6.38 o 
  -8   5   8        0.05       -0.65      4.44 o 
  -7   5   8       92.93       98.17      8.70 o 
  -6   5   8      646.57      665.74     15.92 o 
  -5   5   8     1290.30     1278.33     23.05 o 
  -4   5   8      972.99      963.78     20.27 o 
  -3   5   8      109.24      117.41      4.28 o 
  -2   5   8      173.18      184.06      4.90 o 
  -1   5   8      254.76      255.20      5.58 o 
   0   5   8      655.64      681.61      9.70 o 
   1   5   8     1060.70     1029.82     18.72 o 
   2   5   8     3637.34     3805.37     37.90 o 
   3   5   8     1577.44     1624.95     16.57 o 
   4   5   8      346.77      349.09      5.59 o 
   5   5   8      931.08      865.52     12.96 o 
   6   5   8      626.40      579.39     10.14 o 
   7   5   8     1747.71     1669.08     22.41 o 
   8   5   8      237.58      215.81      6.31 o 
   9   5   8      105.46      118.02      6.02 o 
  10   5   8       32.04       37.88      9.09 o 
  11   5   8       84.17       85.04     13.68 o 
  12   5   8       12.50       11.45      5.29 o 
  13   5   8      158.22      140.21      9.63 o 
  14   5   8       32.22       23.34      6.24 o 
  -8   6   8      170.88      171.01     15.50 o 
  -7   6   8      190.28      182.18     10.92 o 
  -6   6   8      120.29      128.62      6.12 o 
  -5   6   8       13.65        6.14      2.82 o 
  -4   6   8       26.88       27.16      3.35 o 
  -3   6   8       87.28       80.18      3.77 o 
  -2   6   8     1476.16     1534.14     18.69 o 
  -1   6   8     1399.36     1407.67     17.17 o 
   0   6   8      780.00      793.42     17.84 o 
   1   6   8       62.65       68.34      4.04 o 
   2   6   8      251.43      251.13      6.51 o 
   3   6   8     2994.98     3052.29     40.09 o 
   4   6   8     2383.95     2342.20     40.43 o 
   5   6   8     1424.88     1391.94     20.81 o 
   6   6   8      715.70      674.72     11.36 o 
   7   6   8      422.06      435.49     11.74 o 
   8   6   8       19.24       22.94      3.25 o 
   9   6   8       10.47       10.48      2.67 o 
  10   6   8      152.34      148.25      8.19 o 
  11   6   8      465.67      465.21     17.45 o 
  12   6   8       43.77       42.50      6.33 o 
  13   6   8       67.68       61.52      7.66 o 
  14   6   8       37.72       35.21      6.68 o 
  -6   7   8       50.22       61.13      7.37 o 
  -5   7   8      324.76      315.05      8.87 o 
  -4   7   8      358.94      386.02      9.42 o 
  -3   7   8      187.06      193.65      6.44 o 
  -2   7   8      736.87      745.53     12.72 o 
  -1   7   8       45.13       54.48      3.51 o 
   0   7   8       62.82       68.92      3.62 o 
   1   7   8     1081.83     1070.54     17.92 o 
   2   7   8     3234.20     3222.19     47.78 o 
   3   7   8     1559.64     1436.95     27.78 o 
   4   7   8     1491.91     1488.83     28.66 o 
   5   7   8      165.12      169.62      8.13 o 
   6   7   8      382.26      417.69     12.70 o 
   7   7   8     1276.91     1272.95     26.22 o 
   8   7   8      321.33      340.69     12.26 o 
   9   7   8      177.27      166.26      6.79 o 
  10   7   8      265.85      236.50     10.26 o 
  11   7   8      278.05      266.37     11.23 o 
  12   7   8       19.39       23.20      5.44 o 
  13   7   8       23.49       18.34      5.56 o 
  -6   8   8      169.21      167.77     15.94 o 
  -5   8   8       83.19       76.19     11.92 o 
  -4   8   8       31.92       30.36     12.03 o 
  -3   8   8       63.12       58.24      5.06 o 
  -2   8   8      347.52      335.65      8.75 o 
  -1   8   8      860.63      811.28     13.44 o 
   0   8   8      491.71      527.04      9.87 o 
   1   8   8      350.46      338.94      7.28 o 
   2   8   8     1018.20     1022.05     14.26 o 
   3   8   8       96.95       92.59      6.40 o 
   4   8   8      434.08      446.29     13.36 o 
   5   8   8     1103.36     1082.25     29.20 o 
   6   8   8      755.92      785.72     19.02 o 
   7   8   8      965.62      967.19     22.17 o 
   8   8   8       77.71       70.72      6.31 o 
   9   8   8        2.73        7.61      3.98 o 
  10   8   8        0.68       -1.60      5.20 o 
  11   8   8       36.95       51.01     12.84 o 
  12   8   8       54.18       60.23      6.90 o 
  13   8   8      227.53      220.91     11.74 o 
  -5   9   8      129.31      134.37     15.05 o 
  -4   9   8       48.43       57.06     10.52 o 
  -3   9   8      128.99      131.85     13.31 o 
  -2   9   8      732.93      732.13     15.36 o 
  -1   9   8      455.01      433.86      9.38 o 
   0   9   8       68.86       75.61      4.05 o 
   1   9   8      183.55      194.61      5.48 o 
   2   9   8      901.70      834.61     19.85 o 
   3   9   8     1189.06     1193.19     25.21 o 
   4   9   8      350.29      370.18     12.29 o 
   5   9   8      186.24      196.20      9.28 o 
   6   9   8      212.79      193.44     19.05 o 
   7   9   8        0.66        0.97      3.70 o 
   8   9   8      276.08      276.81     11.53 o 
   9   9   8      777.77      794.66     20.49 o 
  10   9   8      585.60      540.56     23.89 o 
  11   9   8      278.98      267.57     17.34 o 
  12   9   8        1.27       -0.34      6.21 o 
  13   9   8        9.50       30.88      9.51 o 
  -4  10   8      172.52      181.03     16.61 o 
  -3  10   8        1.38        8.50      8.00 o 
  -2  10   8       14.47       13.89      4.87 o 
  -1  10   8       28.46       34.69      5.73 o 
   0  10   8      192.70      201.15      6.84 o 
   1  10   8      977.34      904.96     31.94 o 
   2  10   8     1053.74     1038.57     23.51 o 
   3  10   8       78.62      100.36      7.41 o 
   4  10   8       72.49       67.29      6.20 o 
   5  10   8       22.17       23.09      4.73 o 
   6  10   8      357.98      355.35     12.75 o 
   7  10   8      596.48      587.37     17.12 o 
   8  10   8       97.44       91.32     10.29 o 
   9  10   8       72.41       70.57      6.98 o 
  10  10   8       36.30       24.61      8.11 o 
  11  10   8        5.10       -0.62      5.59 o 
  12  10   8       53.43       59.02     10.63 o 
  -3  11   8       38.21       29.76      9.79 o 
  -2  11   8       85.88       83.58     12.42 o 
  -1  11   8       98.24      112.86      8.81 o 
   0  11   8      137.88      151.43     13.82 o 
   1  11   8       23.71       23.66      7.89 o 
   2  11   8       20.68       30.60      8.22 o 
   3  11   8      313.00      310.08     18.07 o 
   4  11   8      649.16      570.15     25.23 o 
   5  11   8      547.11      564.87     23.19 o 
   6  11   8      129.69      132.73      8.50 o 
   7  11   8       65.75       82.58     10.63 o 
   8  11   8        4.90       10.37      4.48 o 
   9  11   8       91.36       76.97      7.61 o 
  10  11   8      121.49      139.52      9.53 o 
  11  11   8      107.08       90.51     12.31 o 
  12  11   8       53.14       38.71      9.85 o 
  -1  12   8        3.27        0.73      6.60 o 
   0  12   8       67.46       59.69     10.74 o 
   1  12   8      277.79      243.23     17.34 o 
   2  12   8      369.23      365.35     21.03 o 
   3  12   8      243.77      254.59     17.34 o 
   4  12   8      168.23      158.15     14.38 o 
   5  12   8       33.85       20.87      7.61 o 
   6  12   8       12.89       17.01      7.44 o 
   7  12   8       95.13       83.18     11.69 o 
   8  12   8      210.24      230.92     11.51 o 
   9  12   8      209.30      225.84     11.38 o 
  10  12   8      105.04       92.20      8.54 o 
  11  12   8       31.34       37.09      9.73 o 
   1  13   8      150.90      146.73     14.88 o 
   2  13   8      109.86      120.95     13.93 o 
   3  13   8        0.00        6.99      6.99 o 
   4  13   8       77.47       62.04     11.13 o 
   5  13   8      154.23      166.93     15.61 o 
   6  13   8      220.40      199.77     16.33 o 
   7  13   8      210.57      214.03     17.34 o 
   8  13   8       12.01       20.75      8.45 o 
   9  13   8        1.91        2.29      7.50 o 
   4  14   8       87.15       95.32     13.43 o 
   5  14   8       20.83       20.08      8.61 o 
   6  14   8        0.67       -6.27      6.27 o 
  -3 -13   9       82.48       60.19     12.47 o 
  -7 -12   9        0.27        3.02      7.78 o 
  -6 -12   9       25.42       34.91      9.90 o 
  -5 -12   9        9.70       22.99      8.95 o 
  -4 -12   9        6.36        7.03      4.58 o 
  -3 -12   9      109.55      122.94     14.03 o 
  -2 -12   9      138.53      129.60     13.85 o 
  -1 -12   9       71.53       81.37     12.50 o 
   0 -12   9       50.88       53.26     11.47 o 
   1 -12   9        3.89        4.31      8.06 o 
   2 -12   9       85.01       90.01     13.59 o 
  -8 -11   9        5.87        4.59      7.66 o 
  -7 -11   9      193.05      202.84      8.23 o 
  -6 -11   9      378.95      379.46     11.63 o 
  -5 -11   9      548.60      547.59     12.92 o 
  -4 -11   9       41.85       40.65      4.60 o 
  -3 -11   9        0.14        0.64      3.58 o 
  -2 -11   9       18.32       23.07      4.74 o 
  -1 -11   9       93.72      111.71      9.14 o 
   0 -11   9      274.66      275.70     13.13 o 
   1 -11   9      466.37      440.18     16.59 o 
   2 -11   9       73.22       72.34      8.31 o 
   3 -11   9       12.29       16.78      8.22 o 
   4 -11   9        9.25       24.67      9.06 o 
  -9 -10   9       87.11       83.46     12.36 o 
  -8 -10   9      142.93      146.40      8.60 o 
  -7 -10   9      153.79      146.46      7.15 o 
  -6 -10   9      114.87      115.46      6.32 o 
  -5 -10   9       23.31       27.21      3.99 o 
  -4 -10   9        0.90        3.35      2.88 o 
  -3 -10   9       92.35      106.22      5.77 o 
  -2 -10   9      177.24      166.08      6.70 o 
  -1 -10   9      503.04      522.77     11.75 o 
   0 -10   9      155.20      152.70     10.54 o 
   1 -10   9        0.38        2.95      4.59 o 
   2 -10   9        4.17        7.07      4.78 o 
   3 -10   9        2.79        8.04      5.16 o 
   4 -10   9      130.25      155.47     15.58 o 
   5 -10   9      149.54      158.31     16.00 o 
 -10  -9   9      155.91      176.77     16.67 o 
  -9  -9   9      162.58      150.12     14.52 o 
  -8  -9   9       14.39       13.95      4.48 o 
  -7  -9   9       37.30       38.86      5.11 o 
  -6  -9   9      234.69      248.88     12.09 o 
  -5  -9   9      335.84      336.47      9.59 o 
  -4  -9   9      505.84      505.53     11.35 o 
  -3  -9   9      527.68      500.74     15.87 o 
  -2  -9   9      198.31      206.55      7.02 o 
  -1  -9   9       14.77       19.21      3.26 o 
   0  -9   9      100.23       97.38      6.60 o 
   1  -9   9      231.55      215.45      8.12 o 
   2  -9   9      678.72      666.38     11.66 o 
   3  -9   9      639.27      622.31     13.75 o 
   4  -9   9       56.06       54.54      7.09 o 
   5  -9   9        1.66       12.64      5.24 o 
   6  -9   9       50.04       62.99     12.14 o 
 -10  -8   9       16.38       19.64      8.95 o 
  -9  -8   9       19.88       32.77      6.43 o 
  -8  -8   9      118.69      114.71      7.40 o 
  -7  -8   9      199.01      179.28      8.21 o 
  -6  -8   9      399.17      422.36     10.35 o 
  -5  -8   9      383.91      355.51      9.27 o 
  -4  -8   9        4.29        5.69      2.79 o 
  -3  -8   9      220.63      228.65      7.29 o 
  -2  -8   9       55.80       52.26      4.05 o 
  -1  -8   9      231.30      226.35      7.00 o 
   0  -8   9      449.41      452.16     10.02 o 
   1  -8   9      717.64      680.34     12.34 o 
   2  -8   9      552.57      542.47     10.26 o 
   3  -8   9       31.05       28.33      3.20 o 
   4  -8   9       27.27       34.81      3.58 o 
   5  -8   9      129.52      135.73      7.02 o 
   6  -8   9      351.82      437.41     23.22 o 
   7  -8   9      385.12      388.74     23.22 o 
   8  -8   9      130.21      150.54     16.00 o 
 -11  -7   9       21.70       31.95      6.79 o 
 -10  -7   9      170.16      152.72     11.47 o 
  -9  -7   9      326.61      312.82     13.90 o 
  -8  -7   9      147.20      149.89      8.03 o 
  -7  -7   9       44.35       41.01      6.30 o 
  -6  -7   9       22.84       24.74      3.68 o 
  -5  -7   9      110.63      134.78      5.76 o 
  -4  -7   9      790.87      809.58     15.09 o 
  -3  -7   9     1144.66     1112.67     17.37 o 
  -2  -7   9     2537.84     2454.38     31.20 o 
  -1  -7   9     1166.68     1118.12     19.16 o 
   0  -7   9      174.51      185.42      4.22 o 
   1  -7   9      158.31      146.83      4.68 o 
   2  -7   9      243.75      232.44      6.32 o 
   3  -7   9      410.94      390.45      8.55 o 
   4  -7   9      977.42      974.47     18.77 o 
   5  -7   9      546.26      499.74     10.60 o 
   6  -7   9      196.12      210.78     15.78 o 
   7  -7   9       29.59       39.18      6.16 o 
   8  -7   9       54.66       52.96      7.28 o 
 -11  -6   9       45.52       54.60      7.57 o 
 -10  -6   9       61.51       63.68     12.89 o 
  -9  -6   9      141.25      142.77     10.02 o 
  -8  -6   9       40.00       45.81      8.34 o 
  -7  -6   9      522.26      555.36     31.24 o 
  -6  -6   9     1163.59     1117.59     23.81 o 
  -5  -6   9     1321.37     1272.26     31.52 o 
  -4  -6   9      518.72      486.19     10.38 o 
  -3  -6   9      670.40      656.06     11.92 o 
  -2  -6   9        0.18        2.08      2.29 o 
  -1  -6   9      746.42      748.36     12.74 o 
   0  -6   9     1815.74     1794.92     20.58 o 
   1  -6   9     2379.72     2282.82     25.29 o 
   2  -6   9     1658.43     1623.10     21.47 o 
   3  -6   9      311.29      303.75     11.11 o 
   4  -6   9       29.69       23.44      3.02 o 
   5  -6   9      204.82      199.58      7.02 o 
   6  -6   9      132.60      124.28      5.55 o 
   7  -6   9      629.72      649.14     12.88 o 
   8  -6   9      210.68      229.73     11.37 o 
   9  -6   9       40.43       52.81      9.23 o 
 -11  -5   9        0.07        1.76      4.55 o 
 -10  -5   9       16.62       17.17      4.33 o 
  -9  -5   9      475.60      449.40     16.12 o 
  -8  -5   9     1134.69     1084.82     26.41 o 
  -7  -5   9     1423.59     1335.77     23.70 o 
  -6  -5   9      256.03      227.11     11.84 o 
  -5  -5   9       43.29       31.11      3.31 o 
  -4  -5   9      202.05      198.98      5.46 o 
  -3  -5   9      519.34      531.08      8.85 o 
  -2  -5   9     1278.25     1270.94     18.02 o 
  -1  -5   9     2396.42     2390.54     25.65 o 
   0  -5   9     1867.21     1868.42     21.03 o 
   1  -5   9      202.98      208.00      5.07 o 
   2  -5   9       77.85       65.33      3.15 o 
   3  -5   9     1415.84     1396.84     19.09 o 
   4  -5   9     1251.51     1254.11     16.04 o 
   5  -5   9      580.27      559.85      9.57 o 
   6  -5   9      721.39      717.48     11.49 o 
   7  -5   9      352.64      347.84      9.01 o 
   8  -5   9        4.34        7.91      3.35 o 
   9  -5   9      136.81      137.26      8.86 o 
  10  -5   9       34.17       35.24      9.01 o 
 -11  -4   9      196.27      195.87     11.56 o 
 -10  -4   9      343.85      302.36     14.21 o 
  -9  -4   9      114.22      119.67      9.17 o 
  -8  -4   9       34.56       34.09      4.69 o 
  -7  -4   9      145.01      159.56      7.33 o 
  -6  -4   9      634.73      576.02     13.14 o 
  -5  -4   9      714.97      707.87     12.20 o 
  -4  -4   9      830.35      847.80     13.45 o 
  -3  -4   9      732.48      724.01     16.40 o 
  -2  -4   9       68.31       63.77      1.94 o 
  -1  -4   9        5.00        6.48      1.37 o 
   0  -4   9     1991.48     1931.44     18.09 o 
   1  -4   9      858.79      822.12      9.51 o 
   2  -4   9     2066.68     1981.25     18.96 o 
   3  -4   9      994.38     1020.95     12.34 o 
   4  -4   9      283.90      294.87      5.87 o 
   5  -4   9        2.45        5.11      2.04 o 
   6  -4   9       72.14       66.81      5.35 o 
   7  -4   9       94.36       94.62      5.54 o 
   8  -4   9      119.52      115.20      7.68 o 
   9  -4   9      262.74      281.16     16.33 o 
  10  -4   9       91.57      104.55     11.80 o 
  11  -4   9       46.49       43.47     10.18 o 
 -11  -3   9       51.18       44.91      6.93 o 
 -10  -3   9        0.15        3.70      3.72 o 
  -9  -3   9        7.23       15.45      4.88 o 
  -8  -3   9      380.72      375.08     11.76 o 
  -7  -3   9     1787.76     1731.26     28.32 o 
  -6  -3   9      865.78      779.38     15.72 o 
  -5  -3   9      360.97      378.41      8.35 o 
  -4  -3   9       86.64       90.51      4.12 o 
  -3  -3   9       32.84       40.38      2.94 o 
  -2  -3   9     2399.72     2412.62     23.54 o 
  -1  -3   9     2412.21     2499.27     20.97 o 
   0  -3   9      152.77      140.83      3.04 o 
   1  -3   9     2044.60     2070.05     17.76 o 
   2  -3   9     3059.71     3199.51     26.05 o 
   3  -3   9       36.26       48.87      4.68 o 
   4  -3   9      735.16      703.95     10.50 o 
   5  -3   9     1154.22     1186.07     15.48 o 
   6  -3   9     1124.75     1123.60     15.12 o 
   7  -3   9      795.39      777.52     13.55 o 
   8  -3   9      334.14      331.69     11.69 o 
   9  -3   9        0.27       -0.95      3.43 o 
  10  -3   9        9.59        0.28      5.59 o 
  11  -3   9      145.48      158.76     13.76 o 
 -11  -2   9       79.80       72.27      7.97 o 
 -10  -2   9       56.28       69.35      6.37 o 
  -9  -2   9      270.24      250.32     10.53 o 
  -8  -2   9      437.31      392.78     11.62 o 
  -7  -2   9        7.11        3.73      3.40 o 
  -6  -2   9      435.33      467.62     11.57 o 
  -5  -2   9      449.12      455.15      7.30 o 
  -4  -2   9      318.07      356.94      5.84 o 
  -3  -2   9     3350.13     3427.61     32.19 o 
  -2  -2   9     1584.65     1538.87     14.86 o 
  -1  -2   9      213.48      210.35      3.86 o 
   0  -2   9      643.00      635.46      7.03 o 
   1  -2   9        2.54        7.39      1.20 o 
   2  -2   9      788.01      727.38      8.30 o 
   3  -2   9     2077.29     2053.94     18.89 o 
   4  -2   9     2573.78     2662.65     25.49 o 
   5  -2   9      735.85      741.53      8.87 o 
   6  -2   9      233.23      225.83      4.63 o 
   7  -2   9        0.10       -1.88      1.88 o 
   8  -2   9       62.36       50.70      6.94 o 
   9  -2   9      245.27      257.12     10.23 o 
  10  -2   9      305.73      320.10     18.07 o 
  11  -2   9      118.31      126.04     12.81 o 
  12  -2   9      110.67      138.90     13.65 o 
 -11  -1   9       80.00       82.59      8.43 o 
 -10  -1   9       27.49       14.01      3.80 o 
  -9  -1   9       21.98       22.19      3.58 o 
  -8  -1   9      143.08      147.94      7.63 o 
  -7  -1   9      371.39      362.03     11.24 o 
  -6  -1   9      392.13      384.12      8.02 o 
  -5  -1   9     1584.77     1516.93     20.10 o 
  -4  -1   9     1230.75     1211.51     16.09 o 
  -3  -1   9      686.71      698.76      8.99 o 
  -2  -1   9        0.40        1.52      1.12 o 
  -1  -1   9      511.59      461.62      6.06 o 
   0  -1   9     3078.62     3157.83     28.83 o 
   1  -1   9    14285.84    14632.65    108.57 o 
   2  -1   9     1651.43     1575.85     13.90 o 
   3  -1   9      719.33      715.54      7.56 o 
   4  -1   9        6.72        6.86      1.37 o 
   5  -1   9      637.03      625.43      7.75 o 
   6  -1   9     1051.42     1054.73     12.55 o 
   7  -1   9     1035.83     1059.85     14.02 o 
   8  -1   9      245.77      259.62      6.93 o 
   9  -1   9      125.28      136.51      6.11 o 
  10  -1   9       41.22       42.33      5.03 o 
  11  -1   9      150.93      143.83     12.81 o 
  12  -1   9       60.37       54.88     10.24 o 
 -10   0   9       88.40       84.31      5.87 o 
  -9   0   9      294.99      286.93      8.76 o 
  -8   0   9      769.03      768.65     12.20 o 
  -7   0   9     2011.82     1896.02     25.23 o 
  -6   0   9       24.80       21.16      2.85 o 
  -5   0   9      387.34      346.83      7.66 o 
  -4   0   9      433.90      458.81      8.52 o 
  -3   0   9     1311.43     1302.85     12.44 o 
  -2   0   9     1361.11     1450.13     15.12 o 
  -1   0   9     3680.13     3580.34     30.63 o 
   0   0   9        5.05        0.67      1.03 o 
   1   0   9        8.22       12.68      1.33 o 
   2   0   9      110.93      142.54      2.98 o 
   3   0   9     2217.78     2040.91     17.97 o 
   4   0   9     1562.61     1719.61     16.10 o 
   5   0   9     2853.79     2791.15     26.92 o 
   6   0   9      571.17      594.51      8.31 o 
   7   0   9      212.17      204.79      5.14 o 
   8   0   9       71.81       75.61      9.04 o 
   9   0   9      649.61      640.01     13.06 o 
  10   0   9      592.81      598.33     12.81 o 
  11   0   9      112.77      124.24      8.42 o 
  12   0   9       39.84       42.15      6.51 o 
  13   0   9       22.79       34.80      8.95 o 
 -10   1   9       74.22       67.68     10.13 o 
  -9   1   9      164.83      167.54      8.58 o 
  -8   1   9      174.00      164.82      5.60 o 
  -7   1   9       11.63       10.38      2.64 o 
  -6   1   9      667.13      687.15     12.23 o 
  -5   1   9      531.49      507.99      9.81 o 
  -4   1   9      122.10      150.69      4.74 o 
  -3   1   9      417.34      403.27      5.92 o 
  -2   1   9        3.21        1.88      1.22 o 
  -1   1   9      552.23      564.46      7.49 o 
   0   1   9      165.07      114.66      2.82 o 
   1   1   9      220.64      156.25      3.15 o 
   2   1   9      739.01      667.93      7.41 o 
   3   1   9     2209.23     2112.66     17.53 o 
   4   1   9      736.57      750.71      9.25 o 
   5   1   9       16.82       14.02      1.76 o 
   6   1   9      828.79      856.50     11.65 o 
   7   1   9       24.57       30.07      2.60 o 
   8   1   9       67.35       63.25      5.45 o 
   9   1   9      455.54      452.86     10.15 o 
  10   1   9      273.94      260.60      7.58 o 
  11   1   9      141.25      140.98     10.26 o 
  12   1   9       14.55       14.56      4.72 o 
  13   1   9       25.50       32.55      6.43 o 
 -10   2   9        0.03        1.90      7.27 o 
  -9   2   9       67.33       55.26      7.60 o 
  -8   2   9      257.03      231.54     11.78 o 
  -7   2   9      424.42      420.52      9.67 o 
  -6   2   9       50.10       73.22      3.79 o 
  -5   2   9      973.64      898.14     14.35 o 
  -4   2   9      265.61      283.14      5.54 o 
  -3   2   9     1030.47     1020.64     13.30 o 
  -2   2   9     1804.94     1801.00     17.13 o 
  -1   2   9     2073.85     2071.57     19.05 o 
   0   2   9      986.05      982.43     10.25 o 
   1   2   9     1796.80     1898.13     17.37 o 
   2   2   9        0.88        3.80      1.04 o 
   3   2   9      179.53      210.32      3.37 o 
   4   2   9       98.61       98.54      2.95 o 
   5   2   9     2995.06     2944.02     31.83 o 
   6   2   9     1492.43     1540.18     17.89 o 
   7   2   9      307.83      287.33      5.82 o 
   8   2   9       62.37       62.63      3.00 o 
   9   2   9      109.79       95.86      7.09 o 
  10   2   9       95.81      100.57      7.32 o 
  11   2   9      153.08      152.04      9.08 o 
  12   2   9      137.99      129.07      8.94 o 
  13   2   9       74.51       90.02      8.58 o 
  -9   3   9      175.39      184.05     29.65 o 
  -8   3   9       40.95       52.42      7.38 o 
  -7   3   9       52.34       47.80      4.80 o 
  -6   3   9       18.10       17.29      3.69 o 
  -5   3   9      315.38      314.02      9.10 o 
  -4   3   9       12.23       17.85      2.60 o 
  -3   3   9      782.94      749.41      9.04 o 
  -2   3   9     1385.15     1424.38     13.39 o 
  -1   3   9     1944.22     1893.41     16.63 o 
   0   3   9       72.05       84.30      2.62 o 
   1   3   9      456.44      444.16      5.79 o 
   2   3   9     1393.24     1606.82     16.19 o 
   3   3   9      252.31      205.16      3.43 o 
   4   3   9     6085.43     6254.82     55.51 o 
   5   3   9     2049.96     2103.19     22.88 o 
   6   3   9      136.58      127.06      3.77 o 
   7   3   9       85.35       86.45      3.12 o 
   8   3   9      435.63      458.36      7.14 o 
   9   3   9      679.52      665.32     14.39 o 
  10   3   9      769.30      775.46     19.71 o 
  11   3   9       62.09       73.37      7.86 o 
  12   3   9        0.78        1.52      3.85 o 
  13   3   9        0.57       -3.78      3.78 o 
  -9   4   9        1.67        2.18      7.16 o 
  -8   4   9        0.12       -4.26      4.26 o 
  -7   4   9      157.39      149.98     10.05 o 
  -6   4   9      617.49      601.76     14.55 o 
  -5   4   9     1673.78     1679.28     23.72 o 
  -4   4   9      130.27      134.95      4.69 o 
  -3   4   9      111.34      104.30      3.61 o 
  -2   4   9      193.85      229.92      5.35 o 
  -1   4   9      949.77      984.21     11.03 o 
   0   4   9     2246.15     2177.07     20.32 o 
   1   4   9     3055.31     3076.92     25.03 o 
   2   4   9     1125.37     1146.95     10.75 o 
   3   4   9     2410.06     2376.34     34.54 o 
   4   4   9       75.54       68.10      2.79 o 
   5   4   9     1423.54     1438.11     16.63 o 
   6   4   9     1254.28     1291.12     15.15 o 
   7   4   9      519.32      511.25      9.78 o 
   8   4   9      324.25      329.50      7.85 o 
   9   4   9      241.10      227.55      8.11 o 
  10   4   9       30.78       18.97      6.29 o 
  11   4   9       53.64       51.25      6.27 o 
  12   4   9      193.17      162.46      9.75 o 
  13   4   9      174.14      172.45     10.49 o 
  14   4   9       67.22       62.09     14.01 o 
  -8   5   9      199.07      199.10     16.45 o 
  -7   5   9      332.72      321.86     13.86 o 
  -6   5   9       95.67      108.62      5.48 o 
  -5   5   9        0.21        3.34      2.55 o 
  -4   5   9       21.51       15.47      2.90 o 
  -3   5   9     1634.71     1652.98     20.50 o 
  -2   5   9     1196.86     1157.55     15.13 o 
  -1   5   9     2749.11     2775.87     27.81 o 
   0   5   9      503.42      500.47      7.58 o 
   1   5   9       45.89       48.32      2.43 o 
   2   5   9      412.44      384.64      8.52 o 
   3   5   9     2096.39     2137.50     26.65 o 
   4   5   9      572.95      513.06      8.26 o 
   5   5   9      503.97      485.07      9.70 o 
   6   5   9      316.72      325.41      7.37 o 
   7   5   9       65.47       61.52      3.72 o 
   8   5   9      321.88      328.33      7.91 o 
   9   5   9      606.31      603.30     13.60 o 
  10   5   9      639.05      598.04     16.56 o 
  11   5   9      272.13      287.71     11.73 o 
  12   5   9       80.84       90.74      8.01 o 
  13   5   9       20.92       23.88      5.64 o 
  14   5   9        1.33       -2.59      4.58 o 
  -7   6   9        9.49        8.28     11.97 o 
  -6   6   9       51.38       46.41      5.27 o 
  -5   6   9      800.50      820.71     15.09 o 
  -4   6   9      387.48      385.82      9.38 o 
  -3   6   9      304.82      306.92      7.85 o 
  -2   6   9      545.44      569.70      9.61 o 
  -1   6   9       50.56       43.15      3.91 o 
   0   6   9      983.55      988.71     14.68 o 
   1   6   9     1674.89     1661.76     25.50 o 
   2   6   9      345.32      310.75      6.48 o 
   3   6   9      549.75      582.43      9.88 o 
   4   6   9      585.77      606.21     13.01 o 
   5   6   9       24.47       35.35      3.90 o 
   6   6   9     1034.15     1027.85     26.33 o 
   7   6   9      183.67      183.39      9.90 o 
   8   6   9      263.37      269.31      8.05 o 
   9   6   9       52.37       51.01      4.34 o 
  10   6   9      224.18      219.41     10.96 o 
  11   6   9      106.11       95.92      7.46 o 
  12   6   9       91.74       95.94      8.02 o 
  13   6   9       10.98       12.90      5.42 o 
  -7   7   9       38.65       36.14      9.79 o 
  -6   7   9      153.79      172.71     10.97 o 
  -5   7   9       89.90       87.76      6.34 o 
  -4   7   9        5.23        5.32      2.79 o 
  -3   7   9      341.96      371.30     10.46 o 
  -2   7   9      161.88      153.10      5.74 o 
  -1   7   9     1179.10     1241.72     17.97 o 
   0   7   9      742.94      729.33     12.09 o 
   1   7   9      145.63      153.23      4.98 o 
   2   7   9       15.65       10.46      2.24 o 
   3   7   9        9.57       10.90      1.88 o 
   4   7   9     1076.45     1074.51     23.07 o 
   5   7   9     2229.62     2150.28     38.89 o 
   6   7   9      853.73      875.54     20.37 o 
   7   7   9       69.16       69.00      8.34 o 
   8   7   9       11.76       15.05      6.94 o 
   9   7   9       56.65       44.33      4.31 o 
  10   7   9        5.16       10.52      4.00 o 
  11   7   9       65.30       71.13      6.74 o 
  12   7   9      199.53      208.10     13.79 o 
  13   7   9      150.38      151.00     10.02 o 
  -5   8   9       86.16       84.64     12.14 o 
  -4   8   9       32.29       19.97      5.54 o 
  -3   8   9      662.11      668.64     18.19 o 
  -2   8   9     1159.82     1096.78     17.19 o 
  -1   8   9      140.91      146.09      5.50 o 
   0   8   9       11.08       10.52      2.50 o 
   1   8   9      247.50      241.96      6.69 o 
   2   8   9      210.67      217.19      6.15 o 
   3   8   9     1200.22     1199.02     25.24 o 
   4   8   9     1140.23     1109.02     24.10 o 
   5   8   9      464.44      461.28     26.21 o 
   6   8   9      143.73      132.15      7.79 o 
   7   8   9       94.72      102.91      7.22 o 
   8   8   9      571.74      573.78     16.45 o 
   9   8   9      224.00      209.42      9.96 o 
  10   8   9      178.81      160.55     13.20 o 
  11   8   9       42.33       40.35      6.08 o 
  12   8   9        2.64       -0.18      4.17 o 
  13   8   9        1.02        1.83      4.64 o 
  -4   9   9      100.40      114.23     13.59 o 
  -3   9   9        0.16       -4.64      6.15 o 
  -2   9   9        0.28        1.33      4.28 o 
  -1   9   9      229.98      225.45      6.86 o 
   0   9   9      495.21      473.49      9.69 o 
   1   9   9      643.33      632.89     12.44 o 
   2   9   9      374.67      372.05      7.66 o 
   3   9   9        2.94        5.47      6.88 o 
   4   9   9       61.84       55.07      5.68 o 
   5   9   9      124.93      126.88      7.69 o 
   6   9   9      606.60      605.59     16.91 o 
   7   9   9      585.13      588.81     21.23 o 
   8   9   9      108.52      113.44      7.93 o 
   9   9   9       96.83       91.77      7.36 o 
  10   9   9       25.93       19.36      7.10 o 
  11   9   9        2.00        0.95      5.65 o 
  12   9   9      212.14      211.51     16.33 o 
  13   9   9       94.60       95.38     13.15 o 
  -3  10   9      339.35      371.39     21.82 o 
  -2  10   9      278.18      273.72     17.96 o 
  -1  10   9      276.07      263.14     11.94 o 
   0  10   9      416.02      393.42     11.55 o 
   1  10   9        3.90        8.19      2.20 o 
   2  10   9      333.50      278.29     19.72 o 
   3  10   9      824.46      771.13     28.59 o 
   4  10   9      495.04      473.45     23.22 o 
   5  10   9      458.32      470.77     14.95 o 
   6  10   9       54.51       53.39      6.25 o 
   7  10   9       65.27       62.24      6.64 o 
   8  10   9      183.99      164.54      9.47 o 
   9  10   9      156.46      156.40      9.39 o 
  10  10   9      136.22      152.13     18.38 o 
  11  10   9      152.32      143.94     14.21 o 
  12  10   9       26.63       14.21      8.00 o 
  -2  11   9       47.55       55.72     11.13 o 
  -1  11   9       33.51       20.87      7.61 o 
   0  11   9      123.51      121.22     12.70 o 
   1  11   9      279.65      308.12     18.29 o 
   2  11   9      422.34      411.28     21.15 o 
   3  11   9      147.41      164.80     14.27 o 
   4  11   9      114.87       99.36      9.23 o 
   5  11   9       21.64       21.08      5.11 o 
   6  11   9      260.59      241.37     14.27 o 
   7  11   9      251.04      269.99     11.90 o 
   8  11   9      190.82      206.44     24.19 o 
   9  11   9      108.04      111.38      8.60 o 
  10  11   9       53.92       44.89      6.96 o 
  11  11   9       16.18       25.96      8.56 o 
  -1  12   9       48.26       55.89     10.74 o 
   0  12   9       92.17       96.95     12.47 o 
   1  12   9       45.59       55.89     10.52 o 
   2  12   9        4.28       -1.17      6.10 o 
   3  12   9       45.62       31.16      9.12 o 
   4  12   9      175.58      149.25     14.10 o 
   5  12   9      209.00      218.23     16.28 o 
   6  12   9      285.36      285.92     19.02 o 
   7  12   9      114.20      120.02      8.81 o 
   8  12   9        0.30        2.28      4.21 o 
   9  12   9        4.62        3.10      4.48 o 
  10  12   9        5.72        0.74      4.59 o 
   1  13   9       94.26       95.10     13.20 o 
   2  13   9      194.53      195.91     16.33 o 
   3  13   9      149.03      128.22     14.54 o 
   4  13   9      200.61      219.96     17.57 o 
   5  13   9      155.56      148.69     15.22 o 
   6  13   9       12.68       19.80      8.61 o 
   7  13   9       92.84       99.18     13.37 o 
   8  13   9      113.18      131.13     14.66 o 
   9  13   9       80.30       74.51     12.20 o 
  -5 -12  10       72.08       69.03     12.53 o 
  -4 -12  10        3.75        2.01      6.99 o 
  -3 -12  10       26.01       18.57      8.78 o 
  -2 -12  10        0.73        2.96      7.10 o 
  -1 -12  10        5.47       15.50      9.01 o 
   0 -12  10      146.51      147.35     15.66 o 
   1 -12  10      344.55      338.39     22.49 o 
  -7 -11  10       38.02       31.07      6.72 o 
  -6 -11  10       21.55       26.60      4.52 o 
  -5 -11  10        1.78       10.52      3.69 o 
  -4 -11  10      131.45      133.23      6.88 o 
  -3 -11  10      291.03      306.75      9.54 o 
  -2 -11  10       75.01       74.35      6.83 o 
  -1 -11  10      109.33      108.50      9.24 o 
   0 -11  10      108.66      105.45      9.24 o 
   1 -11  10        4.20        7.92      5.04 o 
   2 -11  10       30.46       27.79      6.52 o 
   3 -11  10       49.80       58.63     11.97 o 
  -8 -10  10        0.12        5.76      7.66 o 
  -7 -10  10       48.73       55.05      6.26 o 
  -6 -10  10      285.18      288.25      9.47 o 
  -5 -10  10      262.95      276.54      8.92 o 
  -4 -10  10      172.98      153.80      6.93 o 
  -3 -10  10       55.73       55.02      4.82 o 
  -2 -10  10       78.37       67.32      5.05 o 
  -1 -10  10      239.49      225.62      7.81 o 
   0 -10  10      370.88      355.98     11.02 o 
   1 -10  10      290.74      315.38     13.64 o 
   2 -10  10      117.10      112.61     15.97 o 
   3 -10  10      140.02      161.68     22.40 o 
   4 -10  10       22.50       30.81      6.64 o 
  -9  -9  10       45.67       46.88     10.63 o 
  -8  -9  10      142.02      167.24     15.66 o 
  -7  -9  10      126.01      133.92      8.48 o 
  -6  -9  10       16.95       14.21      3.57 o 
  -5  -9  10      106.33       97.36      5.77 o 
  -4  -9  10       11.96       21.10      3.64 o 
  -3  -9  10       70.88       78.78      6.02 o 
  -2  -9  10        1.43        0.62      2.61 o 
  -1  -9  10       73.23       81.29      4.96 o 
   0  -9  10      457.68      435.20     10.46 o 
   1  -9  10      616.16      638.06     14.72 o 
   2  -9  10       55.27       59.44      3.66 o 
   3  -9  10      111.98      117.59      6.75 o 
   4  -9  10      146.10      163.12     13.34 o 
   5  -9  10      311.06      327.43     17.37 o 
   6  -9  10      184.32      184.33     16.56 o 
 -10  -8  10      195.84      206.42     17.62 o 
  -9  -8  10      178.56      186.94      9.49 o 
  -8  -8  10       18.13       17.11      4.41 o 
  -7  -8  10       41.75       33.49      4.93 o 
  -6  -8  10       23.94       22.51      3.85 o 
  -5  -8  10      171.81      185.52      7.11 o 
  -4  -8  10      969.45      982.10     16.85 o 
  -3  -8  10      766.01      773.58     14.31 o 
  -2  -8  10        1.22        2.38      2.55 o 
  -1  -8  10      218.34      220.31      7.07 o 
   0  -8  10       15.47       19.16      3.12 o 
   1  -8  10       61.56       59.71      3.38 o 
   2  -8  10      480.48      465.71     10.66 o 
   3  -8  10      353.57      370.21      8.62 o 
   4  -8  10      358.89      359.90     10.58 o 
   5  -8  10      143.35      159.91      8.23 o 
   6  -8  10        0.16        2.80      4.44 o 
   7  -8  10      111.73      117.87     14.66 o 
 -10  -7  10       50.26       35.35      9.90 o 
  -9  -7  10       18.38       18.17      5.85 o 
  -8  -7  10       26.57       24.66      5.36 o 
  -7  -7  10      281.92      287.27     10.42 o 
  -6  -7  10      466.19      454.10     10.80 o 
  -5  -7  10      654.37      629.45     12.65 o 
  -4  -7  10       44.56       48.06      4.11 o 
  -3  -7  10        2.59        5.03      2.67 o 
  -2  -7  10      103.22      109.65      5.63 o 
  -1  -7  10      304.20      302.90      8.03 o 
   0  -7  10      280.57      286.19      5.85 o 
   1  -7  10      458.03      458.10      8.25 o 
   2  -7  10      253.14      246.72      6.66 o 
   3  -7  10      380.06      398.48      8.89 o 
   4  -7  10       81.84       69.72      4.32 o 
   5  -7  10       47.82       47.95      4.05 o 
   6  -7  10      315.30      315.56     12.57 o 
   7  -7  10      562.05      597.97     18.06 o 
   8  -7  10      347.05      394.78     20.19 o 
 -10  -6  10       12.38       21.43      8.67 o 
  -9  -6  10      260.90      297.83     14.00 o 
  -8  -6  10      304.62      353.70     21.76 o 
  -7  -6  10      289.29      292.74     12.67 o 
  -6  -6  10       48.13       49.89      3.83 o 
  -5  -6  10      171.17      161.18      8.00 o 
  -4  -6  10      255.00      252.53      7.54 o 
  -3  -6  10     1284.40     1271.09     18.96 o 
  -2  -6  10      657.63      641.70     11.89 o 
  -1  -6  10     1968.98     1943.39     25.66 o 
   0  -6  10     1176.65     1152.35     14.75 o 
   1  -6  10      101.42      102.46      4.57 o 
   2  -6  10       69.28       72.05      3.80 o 
   3  -6  10     1001.60     1003.87     15.46 o 
   4  -6  10      726.05      684.06     14.13 o 
   5  -6  10      311.16      306.95      8.58 o 
   6  -6  10      231.49      221.67      7.24 o 
   7  -6  10        5.20       13.85      3.97 o 
   8  -6  10       99.61      116.19     11.75 o 
   9  -6  10       75.11       71.38     10.57 o 
 -10  -5  10      172.52      185.26     13.72 o 
  -9  -5  10      110.14       97.90      8.79 o 
  -8  -5  10       38.87       35.79      6.57 o 
  -7  -5  10      133.47      108.94      6.60 o 
  -6  -5  10      819.99      769.31     16.12 o 
  -5  -5  10      752.97      751.92     13.18 o 
  -4  -5  10      629.52      644.21     10.54 o 
  -3  -5  10     1141.10     1129.59     17.15 o 
  -2  -5  10        5.98        7.31      2.37 o 
  -1  -5  10      660.42      645.29      9.46 o 
   0  -5  10      214.96      216.10      5.15 o 
   1  -5  10      482.16      475.02      8.11 o 
   2  -5  10     1451.94     1425.83     17.48 o 
   3  -5  10      937.51      915.16     17.26 o 
   4  -5  10       17.25       15.55      2.76 o 
   5  -5  10      169.50      167.06      5.36 o 
   6  -5  10       77.25      101.68      4.49 o 
   7  -5  10      893.03      879.80     15.27 o 
   8  -5  10      998.36     1050.05     20.19 o 
   9  -5  10      161.93      166.76     13.76 o 
  10  -5  10        1.32       -4.70      5.93 o 
 -10  -4  10        7.70        4.30      3.79 o 
  -9  -4  10       26.56       27.60      6.12 o 
  -8  -4  10      406.41      430.61     13.30 o 
  -7  -4  10     1458.36     1382.02     24.47 o 
  -6  -4  10      935.13      902.75     17.76 o 
  -5  -4  10      135.02      119.44      5.17 o 
  -4  -4  10       30.68       33.33      4.56 o 
  -3  -4  10      599.80      583.22     10.48 o 
  -2  -4  10     1645.46     1642.25     17.10 o 
  -1  -4  10     2712.45     2685.58     24.33 o 
   0  -4  10      595.22      590.69      8.41 o 
   1  -4  10     2168.46     2079.98     21.55 o 
   2  -4  10      231.06      238.06      4.70 o 
   3  -4  10       43.59       36.88      2.50 o 
   4  -4  10      403.36      388.61      7.37 o 
   5  -4  10     1389.84     1338.20     22.58 o 
   6  -4  10     1785.86     1790.43     21.59 o 
   7  -4  10     1517.92     1481.35     24.59 o 
   8  -4  10      160.95      162.59     14.58 o 
   9  -4  10        3.91       10.46      6.38 o 
  10  -4  10      128.63      135.10     12.81 o 
  11  -4  10      147.54      146.45     14.10 o 
 -10  -3  10      163.30      166.13     10.53 o 
  -9  -3  10      238.57      230.88      9.58 o 
  -8  -3  10      209.98      213.50      8.82 o 
  -7  -3  10        0.54        0.29      3.81 o 
  -6  -3  10      121.01      114.91      6.29 o 
  -5  -3  10      666.85      652.64     19.43 o 
  -4  -3  10     1746.42     1688.51     22.39 o 
  -3  -3  10     1877.02     1840.67     19.07 o 
  -2  -3  10      677.64      671.63      8.86 o 
  -1  -3  10      229.67      243.36      4.73 o 
   0  -3  10       70.32       68.46      2.28 o 
   1  -3  10      418.95      423.04      5.63 o 
   2  -3  10     1484.56     1451.87     13.50 o 
   3  -3  10     2585.11     2527.19     27.85 o 
   4  -3  10     2146.09     2139.90     24.47 o 
   5  -3  10      478.58      482.71      7.78 o 
   6  -3  10       20.42       17.11      3.05 o 
   7  -3  10        4.91       10.79      2.73 o 
   8  -3  10      202.45      203.20     13.90 o 
   9  -3  10       86.71       91.93      6.97 o 
  10  -3  10      200.18      211.91     15.05 o 
  11  -3  10      107.75      118.88     13.15 o 
 -10  -2  10       31.80       35.56      4.53 o 
  -9  -2  10        2.53       -2.68      2.68 o 
  -8  -2  10       94.97       86.42      6.21 o 
  -7  -2  10      827.66      733.94     16.02 o 
  -6  -2  10     2450.02     2268.56     34.32 o 
  -5  -2  10     1414.13     1368.20     16.51 o 
  -4  -2  10      597.51      616.76      9.25 o 
  -3  -2  10      412.15      383.08      6.24 o 
  -2  -2  10     1184.94     1151.23     13.11 o 
  -1  -2  10     5316.86     5343.85     44.73 o 
   0  -2  10     2778.35     2817.01     23.39 o 
   1  -2  10     2099.76     2146.14     24.17 o 
   2  -2  10     2758.61     2831.65     23.50 o 
   3  -2  10      353.54      353.59      5.66 o 
   4  -2  10      492.75      469.56      6.59 o 
   5  -2  10      126.27      129.74      4.53 o 
   6  -2  10      628.11      604.79     10.90 o 
   7  -2  10     2880.81     2863.56     46.22 o 
   8  -2  10     1330.49     1349.71     27.65 o 
   9  -2  10       91.01       83.58      8.53 o 
  10  -2  10       83.54       82.96     10.63 o 
  11  -2  10       54.84       37.26      8.39 o 
  12  -2  10       97.56       97.84     11.97 o 
 -10  -1  10      112.44      112.29      7.89 o 
  -9  -1  10      168.18      174.32     10.71 o 
  -8  -1  10      159.40      168.96      8.12 o 
  -7  -1  10      653.59      614.61     11.33 o 
  -6  -1  10        1.20        2.63      2.24 o 
  -5  -1  10      407.16      438.16      8.76 o 
  -4  -1  10      547.31      515.17      8.39 o 
  -3  -1  10     1779.32     1793.99     18.72 o 
  -2  -1  10     2954.80     2876.83     25.66 o 
  -1  -1  10     3073.65     3125.99     27.43 o 
   0  -1  10      441.08      431.54      5.98 o 
   1  -1  10        3.38        6.76      1.18 o 
   2  -1  10      479.17      440.86      5.58 o 
   3  -1  10     2612.29     2690.60     24.04 o 
   4  -1  10      384.19      391.70      5.81 o 
   5  -1  10      753.93      753.31      9.88 o 
   6  -1  10     1761.69     1745.23     18.78 o 
   7  -1  10      241.94      238.26      6.02 o 
   8  -1  10       70.09       63.45      4.04 o 
   9  -1  10      600.74      554.31     15.11 o 
  10  -1  10      357.30      349.41     18.24 o 
  11  -1  10      187.76      195.74     15.05 o 
  12  -1  10       65.94       60.58     10.46 o 
 -10   0  10       80.78       95.20      7.11 o 
  -9   0  10      117.69      111.37      6.24 o 
  -8   0  10       11.95       14.95      2.43 o 
  -7   0  10      283.88      283.93      7.35 o 
  -6   0  10     1634.22     1550.93     21.48 o 
  -5   0  10     1882.78     1855.14     24.21 o 
  -4   0  10     1429.09     1389.69     16.87 o 
  -3   0  10     1315.38     1335.84     14.85 o 
  -2   0  10        1.00        1.85      0.98 o 
  -1   0  10       12.67       17.58      1.63 o 
   0   0  10     1634.24     1654.36     15.82 o 
   1   0  10     3218.43     3322.17     28.79 o 
   2   0  10     3651.97     3745.36     29.80 o 
   3   0  10      605.46      633.13      6.96 o 
   4   0  10      100.45      102.20      3.24 o 
   5   0  10       17.88       19.06      1.95 o 
   6   0  10     1280.00     1287.84     16.04 o 
   7   0  10      872.04      834.12     11.95 o 
   8   0  10      649.09      625.86     14.14 o 
   9   0  10      598.06      572.66     12.35 o 
  10   0  10      109.11      119.83      5.91 o 
  11   0  10        1.09       -0.88      3.69 o 
  12   0  10       29.78       20.03      8.00 o 
  13   0  10       31.11       29.48      9.29 o 
 -10   1  10       12.52        4.81      7.44 o 
  -9   1  10       72.60       77.36      6.61 o 
  -8   1  10      483.46      467.15     11.16 o 
  -7   1  10     1097.03     1076.34     15.26 o 
  -6   1  10      495.71      466.82      9.94 o 
  -5   1  10      126.76      117.65      4.96 o 
  -4   1  10      930.09      923.70     12.65 o 
  -3   1  10      560.46      576.02      7.64 o 
  -2   1  10     1396.72     1431.30     15.32 o 
  -1   1  10     3055.02     3178.02     27.89 o 
   0   1  10      838.13      754.45      8.69 o 
   1   1  10      704.45      744.64      9.16 o 
   2   1  10      231.31      246.32      3.80 o 
   3   1  10       97.63       94.38      2.61 o 
   4   1  10     2137.21     2039.70     20.59 o 
   5   1  10     1304.34     1313.47     14.57 o 
   6   1  10      842.29      830.44     11.58 o 
   7   1  10     1639.65     1539.85     18.52 o 
   8   1  10      891.01      890.18     12.53 o 
   9   1  10       16.61       15.28      2.90 o 
  10   1  10      216.74      201.18      6.84 o 
  11   1  10      296.14      279.38      7.98 o 
  12   1  10      128.53      136.78      9.14 o 
  13   1  10      137.85      157.81     10.29 o 
  -9   2  10      141.69      115.20      9.82 o 
  -8   2  10        9.81       -1.07      4.63 o 
  -7   2  10       15.46       19.23      3.80 o 
  -6   2  10        7.00        5.00      2.28 o 
  -5   2  10      214.00      218.62      6.57 o 
  -4   2  10      754.33      721.32     12.27 o 
  -3   2  10     1671.90     1732.58     18.31 o 
  -2   2  10      953.78      915.16     10.36 o 
  -1   2  10      369.51      407.12      5.99 o 
   0   2  10     1100.37     1189.85     12.19 o 
   1   2  10     1384.61     1307.25     13.02 o 
   2   2  10     1223.34     1186.88     11.98 o 
   3   2  10     2524.27     2482.35     24.20 o 
   4   2  10     4351.92     4341.75     39.86 o 
   5   2  10      254.26      256.33      4.97 o 
   6   2  10      105.89       91.34      3.48 o 
   7   2  10       63.55       50.55      3.38 o 
   8   2  10      153.78      151.15      4.56 o 
   9   2  10      262.19      264.96      8.43 o 
  10   2  10      384.58      390.84      8.81 o 
  11   2  10       56.07       55.12      6.47 o 
  12   2  10       41.83       49.87      8.31 o 
  13   2  10       33.98       40.96     10.46 o 
  -9   3  10        6.90       15.61      8.50 o 
  -8   3  10      184.39      193.17     11.50 o 
  -7   3  10      415.60      439.96     16.24 o 
  -6   3  10      707.60      644.98     14.69 o 
  -5   3  10      852.01      861.69     17.15 o 
  -4   3  10        7.28        5.61      2.40 o 
  -3   3  10       73.94       64.45      2.99 o 
  -2   3  10      344.25      365.38      5.87 o 
  -1   3  10     1288.11     1229.89     13.81 o 
   0   3  10     3633.69     3619.63     31.32 o 
   1   3  10     3915.53     3962.06     33.85 o 
   2   3  10      418.74      378.45      5.70 o 
   3   3  10      441.63      465.41      6.83 o 
   4   3  10      231.82      246.79      5.21 o 
   5   3  10     1378.07     1312.89     15.83 o 
   6   3  10     2457.65     2492.84     26.92 o 
   7   3  10      629.86      637.40      9.57 o 
   8   3  10      238.47      240.85      5.31 o 
   9   3  10       10.25        7.71      3.34 o 
  10   3  10       29.52       28.78      5.12 o 
  11   3  10      168.75      190.40     10.14 o 
  12   3  10      154.57      135.99      9.10 o 
  13   3  10      110.31      117.46      9.15 o 
  -8   4  10      151.67      151.20     10.90 o 
  -7   4  10      297.15      290.92     31.49 o 
  -6   4  10       16.61       23.90      4.20 o 
  -5   4  10       63.85       66.95      3.91 o 
  -4   4  10      435.63      460.85      9.74 o 
  -3   4  10      438.81      441.18      7.53 o 
  -2   4  10       22.56       25.29      2.13 o 
  -1   4  10     2201.86     2224.69     21.22 o 
   0   4  10      747.40      729.77      8.97 o 
   1   4  10       48.54       74.12      2.50 o 
   2   4  10        9.40       15.13      1.49 o 
   3   4  10     1299.07     1243.34     16.26 o 
   4   4  10     1006.97      998.91     12.77 o 
   5   4  10     1039.47     1000.93     12.86 o 
   6   4  10      604.45      588.49      8.79 o 
   7   4  10      409.01      387.48      8.51 o 
   8   4  10        3.56        0.61      2.33 o 
   9   4  10     1055.16     1078.47     47.72 o 
  10   4  10      602.67      589.48     16.74 o 
  11   4  10      135.15      135.55     11.92 o 
  12   4  10      124.35      121.39     12.17 o 
  13   4  10        9.94       12.80      5.26 o 
  -8   5  10       12.07        6.04      7.16 o 
  -7   5  10       77.14       63.57      8.09 o 
  -6   5  10      199.57      217.77     11.47 o 
  -5   5  10      928.70      955.29     14.69 o 
  -4   5  10      573.00      559.91     10.20 o 
  -3   5  10      307.15      315.74      6.48 o 
  -2   5  10       72.12       80.11      3.77 o 
  -1   5  10       79.12       76.90      3.29 o 
   0   5  10     1310.42     1372.80     14.45 o 
   1   5  10     2023.51     2021.80     19.41 o 
   2   5  10      183.19      171.37      5.24 o 
   3   5  10      312.53      298.06      6.82 o 
   4   5  10        4.26        5.88      1.82 o 
   5   5  10      560.95      545.76     10.30 o 
   6   5  10      278.81      275.85      6.99 o 
   7   5  10       71.31       67.36      4.46 o 
   8   5  10      801.52      792.66     18.02 o 
   9   5  10      638.83      607.02     16.67 o 
  10   5  10       25.56       25.64      4.94 o 
  11   5  10        5.77        2.03      3.93 o 
  12   5  10       21.11        6.46      4.46 o 
  13   5  10       27.63       34.55     13.57 o 
  -7   6  10      279.15      333.69     20.92 o 
  -6   6  10      237.38      245.08     12.31 o 
  -5   6  10      187.49      183.72      7.03 o 
  -4   6  10      145.51      153.62      6.36 o 
  -3   6  10      192.18      181.00     10.63 o 
  -2   6  10        6.92        7.75      2.35 o 
  -1   6  10      446.92      429.07      8.23 o 
   0   6  10      901.47      922.63     13.06 o 
   1   6  10      885.86      909.95     17.41 o 
   2   6  10        0.35        1.43      1.84 o 
   3   6  10       59.95       53.93      3.16 o 
   4   6  10      280.67      278.63      6.19 o 
   5   6  10     1621.25     1615.23     30.99 o 
   6   6  10      774.08      720.58     17.76 o 
   7   6  10      354.83      359.20      9.31 o 
   8   6  10       15.27       15.72      3.21 o 
   9   6  10       36.27       32.50      3.99 o 
  10   6  10       64.15       56.02      5.97 o 
  11   6  10      166.26      163.43     10.88 o 
  12   6  10      148.64      151.28     19.30 o 
  13   6  10       80.48       74.90      8.02 o 
  -6   7  10        0.37       -4.24      4.35 o 
  -5   7  10      162.26      153.69      9.96 o 
  -4   7  10      167.78      190.57      7.01 o 
  -3   7  10      557.47      555.25     13.27 o 
  -2   7  10      266.15      283.70      7.72 o 
  -1   7  10       55.90       69.03      4.07 o 
   0   7  10        1.47        0.46      2.25 o 
   1   7  10      154.56      147.06      5.78 o 
   2   7  10      112.99      122.25      5.06 o 
   3   7  10     2076.42     1982.56     28.37 o 
   4   7  10     2400.21     2334.00     42.00 o 
   5   7  10      232.45      193.80      9.10 o 
   6   7  10       47.84       43.13      5.28 o 
   7   7  10       62.91       64.65      6.60 o 
   8   7  10      165.89      185.50      9.16 o 
   9   7  10      188.13      195.04      7.39 o 
  10   7  10      172.74      183.55      9.38 o 
  11   7  10       71.79       70.01      6.80 o 
  12   7  10       17.31       12.08      4.82 o 
  13   7  10        5.41        8.06      5.12 o 
  -5   8  10       84.73       83.80     17.43 o 
  -4   8  10       46.14       44.36      6.81 o 
  -3   8  10        9.68        9.04      6.71 o 
  -2   8  10       65.89       67.93      7.37 o 
  -1   8  10      873.63      852.26     14.47 o 
   0   8  10      859.46      897.23     19.16 o 
   1   8  10      533.39      507.86     13.74 o 
   2   8  10      229.48      238.53      6.84 o 
   3   8  10       84.90       74.74      3.68 o 
   4   8  10       13.71       16.17      4.27 o 
   5   8  10      195.08      221.00      9.80 o 
   6   8  10      463.14      480.76     14.73 o 
   7   8  10      197.96      190.20     10.52 o 
   8   8  10      148.95      146.45      8.62 o 
   9   8  10       40.03       36.39      5.67 o 
  10   8  10      139.52      137.73     13.09 o 
  11   8  10      216.74      222.81     16.28 o 
  12   8  10      171.45      170.96     15.50 o 
  13   8  10       53.69       77.81      8.20 o 
  -4   9  10      161.09      155.52     15.22 o 
  -3   9  10      661.99      631.35     27.58 o 
  -2   9  10      158.72      148.64      7.49 o 
  -1   9  10      280.32      272.96      9.42 o 
   0   9  10      428.58      416.82     10.43 o 
   1   9  10       70.27       65.52      5.63 o 
   2   9  10      202.46      190.38      5.82 o 
   3   9  10      838.15      828.25     20.50 o 
   4   9  10      167.56      190.70     24.59 o 
   5   9  10      676.04      676.67     18.37 o 
   6   9  10      556.00      524.58     15.96 o 
   7   9  10        3.03        1.16      3.91 o 
   8   9  10      191.57      177.14      9.63 o 
   9   9  10      270.06      293.45     12.20 o 
  10   9  10      102.94       99.69     11.80 o 
  11   9  10       94.24       94.26     12.14 o 
  12   9  10       24.53       20.70      8.73 o 
  -3  10  10       68.80       75.91     11.86 o 
  -2  10  10        1.48       -5.54      6.82 o 
  -1  10  10      139.86      171.85     14.27 o 
   0  10  10       69.88       80.93      7.19 o 
   1  10  10      253.93      255.80      7.27 o 
   2  10  10      216.24      245.77     11.50 o 
   3  10  10      103.77      115.54      9.96 o 
   4  10  10        4.15        3.32      3.78 o 
   5  10  10      209.48      214.24     10.43 o 
   6  10  10      227.21      182.19      9.60 o 
   7  10  10       94.37       92.22     11.41 o 
   8  10  10      160.10      146.75     11.83 o 
   9  10  10      106.63      111.05      8.44 o 
  10  10  10       34.94       36.00      6.28 o 
  11  10  10        0.32       -0.50      6.04 o 
  12  10  10       21.13       10.41      8.06 o 
  -1  11  10      326.43      350.36     20.42 o 
   0  11  10      257.88      266.56     17.96 o 
   1  11  10       48.99       59.91     10.18 o 
   2  11  10       32.51       31.33      8.56 o 
   3  11  10      129.69      116.96      8.28 o 
   4  11  10      150.14      156.60     15.05 o 
   5  11  10      333.77      344.39     13.48 o 
   6  11  10      243.69      231.72     11.21 o 
   7  11  10       38.54       36.53      6.00 o 
   8  11  10        3.65        8.03      4.63 o 
   9  11  10        0.24       -1.02      4.46 o 
  10  11  10      118.69      123.93     10.57 o 
  11  11  10      101.27      116.81     13.31 o 
   0  12  10        2.27        0.17      6.66 o 
   1  12  10       23.89       17.51      8.22 o 
   2  12  10      117.32      121.22     13.54 o 
   3  12  10      203.90      216.05     16.50 o 
   4  12  10      132.24      122.01     13.31 o 
   5  12  10      117.33      136.22     13.87 o 
   6  12  10        8.90        8.02      4.72 o 
   7  12  10      192.49      185.81     10.78 o 
   8  12  10      188.93      217.14     11.70 o 
   9  12  10       38.84       50.17      9.68 o 
  10  12  10       44.01       48.72     15.08 o 
   2  13  10       19.45       21.93      9.29 o 
   3  13  10        1.61        0.06      6.10 o 
   4  13  10        0.09       -5.59      5.59 o 
   5  13  10       80.04       65.56     12.25 o 
   6  13  10      156.99      172.69     16.28 o 
   7  13  10       17.91       20.25      8.84 o 
   8  13  10        6.42       -2.18      6.77 o 
  -4 -12  11      239.69      249.33     19.13 o 
  -3 -12  11      174.82      158.20     16.28 o 
  -2 -12  11       63.49       43.24     11.08 o 
  -1 -12  11       99.39      117.14     14.77 o 
  -6 -11  11      146.84      151.53     10.60 o 
  -5 -11  11      264.12      289.25     13.47 o 
  -4 -11  11      154.09      160.90      7.64 o 
  -3 -11  11       96.56       95.69      8.53 o 
  -2 -11  11       14.77       15.04      4.69 o 
  -1 -11  11        6.30        3.23      5.12 o 
   0 -11  11      167.03      178.05     11.32 o 
   1 -11  11      136.43      113.95      9.76 o 
   2 -11  11       52.99       71.66     12.08 o 
  -8 -10  11      196.42      201.56     17.40 o 
  -7 -10  11      386.31      425.43     23.05 o 
  -6 -10  11       21.02       16.15      3.98 o 
  -5 -10  11        7.72        5.69      3.40 o 
  -4 -10  11        8.68       10.33      3.51 o 
  -3 -10  11       87.49       98.82      5.98 o 
  -2 -10  11      295.58      283.13     10.11 o 
  -1 -10  11      334.59      316.67      9.49 o 
   0 -10  11       24.92       29.02      4.42 o 
   1 -10  11       40.14       41.73      5.09 o 
   2 -10  11       27.96       32.05      6.34 o 
   3 -10  11      114.99      124.40      9.86 o 
   4 -10  11       93.53      105.81      9.77 o 
  -8  -9  11        8.44       14.71      7.50 o 
  -7  -9  11       20.50       24.36      4.86 o 
  -6  -9  11       25.65       25.94      4.58 o 
  -5  -9  11      126.57      127.47      7.15 o 
  -4  -9  11      581.87      577.81     12.72 o 
  -3  -9  11      214.18      222.34      7.77 o 
  -2  -9  11      148.90      125.78      6.14 o 
  -1  -9  11       25.10       19.33      4.62 o 
   0  -9  11       29.82       30.19      4.05 o 
   1  -9  11      202.31      192.10      8.11 o 
   2  -9  11      609.24      624.25     16.04 o 
   3  -9  11      193.99      185.56      8.40 o 
   4  -9  11       52.48       68.05      5.86 o 
   5  -9  11       21.59       13.20      6.06 o 
   6  -9  11       15.82       19.19     10.07 o 
  -9  -8  11       17.51       26.85      9.12 o 
  -8  -8  11      124.59      129.19      8.24 o 
  -7  -8  11        0.70        4.08      3.73 o 
  -6  -8  11       46.11       52.28      4.80 o 
  -5  -8  11      466.02      445.93     12.66 o 
  -4  -8  11       23.82       26.70      3.81 o 
  -3  -8  11        9.79       13.42      3.21 o 
  -2  -8  11       87.49       84.70      5.13 o 
  -1  -8  11      110.80      100.61      5.33 o 
   0  -8  11      352.47      365.00      9.35 o 
   1  -8  11      469.90      461.23      8.95 o 
   2  -8  11       54.31       52.87      4.03 o 
   3  -8  11      376.41      381.95     14.53 o 
   4  -8  11        0.22        2.63      3.38 o 
   5  -8  11      283.37      274.55     12.30 o 
   6  -8  11      203.49      218.23     13.45 o 
   7  -8  11       47.26       56.11      9.45 o 
  -9  -7  11      147.32      127.21     13.87 o 
  -8  -7  11      116.84      122.29      7.90 o 
  -7  -7  11      179.10      180.77      8.73 o 
  -6  -7  11        1.78        3.46      2.96 o 
  -5  -7  11      418.69      434.82     10.59 o 
  -4  -7  11      380.52      359.34      9.36 o 
  -3  -7  11      466.68      460.59     10.52 o 
  -2  -7  11      183.72      197.08      6.75 o 
  -1  -7  11       15.39       11.62      3.41 o 
   0  -7  11      279.28      263.15      5.58 o 
   1  -7  11      183.04      162.82      5.00 o 
   2  -7  11       49.00       48.38      3.58 o 
   3  -7  11      502.46      505.61     10.38 o 
   4  -7  11      419.51      428.51      9.74 o 
   5  -7  11       85.27       80.54      7.25 o 
   6  -7  11       35.29       58.26      5.84 o 
   7  -7  11       33.52       40.11      8.28 o 
   8  -7  11      124.26      124.64     12.25 o 
 -10  -6  11       58.90       69.03     11.64 o 
  -9  -6  11       29.85       16.12      5.72 o 
  -8  -6  11        3.34        2.90      4.61 o 
  -7  -6  11       37.40       42.71      6.55 o 
  -6  -6  11      360.47      360.50     11.33 o 
  -5  -6  11      430.64      425.71     10.32 o 
  -4  -6  11      600.03      582.53     11.87 o 
  -3  -6  11      711.49      706.47     13.11 o 
  -2  -6  11        6.03        6.64      2.73 o 
  -1  -6  11       99.98      101.48      4.89 o 
   0  -6  11      125.49      111.00      3.92 o 
   1  -6  11      993.17      967.27     13.44 o 
   2  -6  11     1529.76     1526.56     21.01 o 
   3  -6  11      262.37      249.61      7.01 o 
   4  -6  11       67.77       53.90      3.92 o 
   5  -6  11        8.18        4.91      2.89 o 
   6  -6  11      108.27      116.45      5.92 o 
   7  -6  11      518.36      554.60     23.05 o 
   8  -6  11      425.22      469.96     22.38 o 
   9  -6  11       40.55       57.56      9.73 o 
 -10  -5  11       45.17       40.78     10.63 o 
  -9  -5  11      235.62      226.70     12.34 o 
  -8  -5  11      326.53      336.34     11.37 o 
  -7  -5  11      224.39      263.59      9.66 o 
  -6  -5  11        6.79        6.64      3.35 o 
  -5  -5  11      211.67      205.66      7.73 o 
  -4  -5  11       80.59       85.97      4.14 o 
  -3  -5  11      452.38      474.94     10.22 o 
  -2  -5  11      361.84      349.16      8.30 o 
  -1  -5  11     1106.81     1077.29     13.96 o 
   0  -5  11      308.63      305.05      6.30 o 
   1  -5  11       26.61       30.79      2.61 o 
   2  -5  11      466.16      447.03      8.16 o 
   3  -5  11      524.27      521.04     10.35 o 
   4  -5  11      138.36      138.39      5.42 o 
   5  -5  11     1169.27     1202.65     18.19 o 
   6  -5  11      336.61      338.50     10.56 o 
   7  -5  11        2.19        3.53      3.31 o 
   8  -5  11       29.07       26.77      5.41 o 
   9  -5  11       52.02       55.83      9.90 o 
  10  -5  11      109.87       87.21     11.47 o 
 -10  -4  11      248.71      228.75     11.67 o 
  -9  -4  11      179.48      171.27      8.90 o 
  -8  -4  11       47.56       42.36      5.23 o 
  -7  -4  11       11.00        7.47      3.54 o 
  -6  -4  11      226.44      225.32      8.62 o 
  -5  -4  11     1270.32     1218.48     28.41 o 
  -4  -4  11      558.26      557.05     10.81 o 
  -3  -4  11       56.86       56.86      3.35 o 
  -2  -4  11       46.11       53.25      2.41 o 
  -1  -4  11      230.62      216.23      4.84 o 
   0  -4  11      296.95      296.73      5.77 o 
   1  -4  11       24.71       24.78      2.23 o 
   2  -4  11      152.25      155.11      4.58 o 
   3  -4  11     1010.47      999.12     13.46 o 
   4  -4  11     1086.60     1072.54     22.83 o 
   5  -4  11       20.43       19.82      2.80 o 
   6  -4  11       49.74       44.67      3.80 o 
   7  -4  11      260.18      303.63     12.00 o 
   8  -4  11      362.76      386.26     10.97 o 
   9  -4  11      152.14      160.50     13.31 o 
  10  -4  11      142.73      133.31     12.92 o 
 -10  -3  11       10.64       13.71      5.37 o 
  -9  -3  11       23.27       25.27      5.01 o 
  -8  -3  11       76.34       89.86      6.58 o 
  -7  -3  11      173.97      176.90      7.97 o 
  -6  -3  11      525.10      538.99     13.18 o 
  -5  -3  11      266.26      279.99      7.74 o 
  -4  -3  11        2.81        4.82      1.98 o 
  -3  -3  11       42.41       45.05      2.45 o 
  -2  -3  11     1561.34     1570.63     19.77 o 
  -1  -3  11     2494.68     2518.98     23.23 o 
   0  -3  11      882.93      857.80      9.93 o 
   1  -3  11     1343.38     1349.38     12.98 o 
   2  -3  11     3042.16     2936.37     26.69 o 
   3  -3  11      531.18      521.61      8.09 o 
   4  -3  11      690.48      675.93     14.17 o 
   5  -3  11      400.06      389.42      8.57 o 
   6  -3  11      354.44      366.51      8.57 o 
   7  -3  11      869.96      841.13     14.29 o 
   8  -3  11      320.68      289.08     16.75 o 
   9  -3  11       25.69       40.45      8.17 o 
  10  -3  11       11.75        0.39      5.99 o 
  11  -3  11       23.18       19.41      8.00 o 
 -10  -2  11       97.01      106.06      7.43 o 
  -9  -2  11      221.31      214.23      8.09 o 
  -8  -2  11       71.61       80.93      6.33 o 
  -7  -2  11       14.54       16.62      3.74 o 
  -6  -2  11        0.01       10.35      9.68 o 
  -5  -2  11        4.05        2.79      1.94 o 
  -4  -2  11      107.63      123.75      5.36 o 
  -3  -2  11     2666.58     2646.84     28.31 o 
  -2  -2  11     1057.73     1009.23     12.16 o 
  -1  -2  11      197.11      207.78      4.63 o 
   0  -2  11      164.62      156.57      3.46 o 
   1  -2  11        1.30        6.16      1.46 o 
   2  -2  11      314.41      339.16      5.10 o 
   3  -2  11      939.76      937.59      9.84 o 
   4  -2  11      470.80      467.36      8.70 o 
   5  -2  11     1079.69     1053.88     12.92 o 
   6  -2  11      919.49      878.07     14.12 o 
   7  -2  11      310.30      288.40      7.60 o 
   8  -2  11      309.25      330.19     11.58 o 
   9  -2  11      142.84      169.20     21.29 o 
  10  -2  11      254.38      278.87     16.89 o 
  11  -2  11      165.23      170.29     14.77 o 
  12  -2  11        7.88        9.57      7.66 o 
 -10  -1  11      137.99      133.32     16.36 o 
  -9  -1  11       59.51       56.44      5.15 o 
  -8  -1  11        3.62        1.82      3.44 o 
  -7  -1  11      326.18      333.17      7.50 o 
  -6  -1  11     1326.87     1293.44     18.68 o 
  -5  -1  11     2321.44     2183.55     27.67 o 
  -4  -1  11     1495.90     1427.02     17.39 o 
  -3  -1  11       77.99       77.73      3.59 o 
  -2  -1  11      115.07      120.49      3.64 o 
  -1  -1  11      410.15      352.59      5.58 o 
   0  -1  11      807.71      845.87      9.75 o 
   1  -1  11     4604.34     4722.90     37.40 o 
   2  -1  11     4446.77     4549.76     36.11 o 
   3  -1  11     1356.20     1287.44     12.28 o 
   4  -1  11      442.35      418.95      6.88 o 
   5  -1  11       39.29       36.78      2.45 o 
   6  -1  11     2458.93     2452.27     25.06 o 
   7  -1  11     3303.76     3239.73     38.07 o 
   8  -1  11     1628.49     1668.94     25.94 o 
   9  -1  11      272.59      243.06     12.50 o 
  10  -1  11        0.23       -1.57      5.09 o 
  11  -1  11       31.31       34.29      8.61 o 
  12  -1  11      117.10       95.66     12.31 o 
 -10   0  11       45.98       45.93     11.24 o 
  -9   0  11      161.90      189.61     10.82 o 
  -8   0  11      459.22      463.01     13.23 o 
  -7   0  11      554.34      567.86     11.18 o 
  -6   0  11      248.14      247.13     10.62 o 
  -5   0  11       13.46       16.65      2.93 o 
  -4   0  11      417.68      450.29      8.16 o 
  -3   0  11      623.19      589.73      8.56 o 
  -2   0  11      534.88      532.10     13.43 o 
  -1   0  11     3053.49     2942.94     26.33 o 
   0   0  11      868.17      889.16     10.35 o 
   1   0  11      265.87      258.27      4.60 o 
   2   0  11      241.55      258.36      4.18 o 
   3   0  11     1114.38     1121.87     16.92 o 
   4   0  11     1855.87     1838.85     20.02 o 
   5   0  11     2915.71     2872.41     28.20 o 
   6   0  11      337.71      362.52      6.62 o 
   7   0  11      732.42      747.28     11.41 o 
   8   0  11       65.86       68.16      5.01 o 
   9   0  11      183.25      176.78      6.88 o 
  10   0  11      304.71      301.93      8.92 o 
  11   0  11      171.69      201.22     14.54 o 
  12   0  11       57.70       61.42     10.35 o 
  -9   1  11      297.44      289.05     19.97 o 
  -8   1  11       48.33       54.18      4.71 o 
  -7   1  11       80.53       70.05      4.94 o 
  -6   1  11      261.50      272.80      7.60 o 
  -5   1  11     1069.09     1013.38     15.97 o 
  -4   1  11     2855.20     2869.43     30.91 o 
  -3   1  11     1877.43     1817.67     19.21 o 
  -2   1  11        1.51        0.61      1.17 o 
  -1   1  11     1091.82     1058.56     11.53 o 
   0   1  11      732.36      737.40      8.81 o 
   1   1  11     2180.89     2219.50     20.50 o 
   2   1  11     1398.21     1467.67     13.39 o 
   3   1  11     1719.63     1655.43     17.54 o 
   4   1  11      619.55      628.68      8.69 o 
   5   1  11      188.71      174.24      4.37 o 
   6   1  11       92.80       86.53      3.64 o 
   7   1  11      952.88      895.85     12.71 o 
   8   1  11     1384.47     1331.62     18.58 o 
   9   1  11      581.43      573.95     12.15 o 
  10   1  11      275.68      293.19      8.46 o 
  11   1  11      103.65      115.88      8.21 o 
  12   1  11       18.80       24.69      5.79 o 
  13   1  11       41.96       48.03     20.03 o 
  -9   2  11        1.43       10.63      8.34 o 
  -8   2  11      185.86      211.66     11.81 o 
  -7   2  11      289.99      285.69     13.03 o 
  -6   2  11      566.04      570.33     13.55 o 
  -5   2  11      289.51      270.78      7.43 o 
  -4   2  11        2.56        6.84      2.60 o 
  -3   2  11      923.91      952.77     11.95 o 
  -2   2  11     3334.50     3287.97     31.28 o 
  -1   2  11     1549.20     1537.63     18.84 o 
   0   2  11     1006.24     1038.05     11.30 o 
   1   2  11     1003.84      993.91     10.80 o 
   2   2  11      697.89      710.92      8.39 o 
   3   2  11      215.33      211.15      6.65 o 
   4   2  11      118.04      130.54      3.74 o 
   5   2  11      759.57      783.55     11.18 o 
   6   2  11     2649.75     2582.97     33.52 o 
   7   2  11     2979.34     2841.72     30.90 o 
   8   2  11      216.64      207.79      6.02 o 
   9   2  11       40.93       38.21      3.47 o 
  10   2  11       93.70      102.56     10.08 o 
  11   2  11       75.33       74.91      7.18 o 
  12   2  11      263.42      280.44     12.72 o 
  13   2  11      130.30      145.78     10.06 o 
  -8   3  11       52.20       57.54      8.05 o 
  -7   3  11        7.94        3.21      6.91 o 
  -6   3  11        9.46        7.27      3.29 o 
  -5   3  11       46.02       41.33      4.99 o 
  -4   3  11      960.08      979.35     15.91 o 
  -3   3  11     1684.00     1636.32     20.00 o 
  -2   3  11      877.89      851.32     11.34 o 
  -1   3  11     1578.75     1547.22     15.65 o 
   0   3  11      693.57      739.76      9.58 o 
   1   3  11      220.23      218.15      4.24 o 
   2   3  11      411.26      404.74      6.48 o 
   3   3  11     1478.59     1546.68     16.60 o 
   4   3  11     1990.84     1970.97     20.25 o 
   5   3  11     2245.92     2188.34     24.33 o 
   6   3  11      126.08      132.95      4.82 o 
   7   3  11        7.57       13.36      2.91 o 
   8   3  11       21.61       23.22      2.60 o 
   9   3  11      734.68      734.17     19.23 o 
  10   3  11      622.13      648.52     17.88 o 
  11   3  11      188.10      193.62     10.34 o 
  12   3  11       39.75       37.19      7.10 o 
  13   3  11        2.93        2.62      4.66 o 
  -8   4  11       66.73       66.68     12.20 o 
  -7   4  11      405.55      415.67     23.91 o 
  -6   4  11      457.63      484.38     24.70 o 
  -5   4  11      843.48      842.29     17.58 o 
  -4   4  11      915.34      929.41     15.70 o 
  -3   4  11        0.79       -0.68      2.04 o 
  -2   4  11      763.43      726.05     11.21 o 
  -1   4  11      869.07      902.21     11.74 o 
   0   4  11     1497.32     1480.36     16.64 o 
   1   4  11     1798.05     1887.79     21.67 o 
   2   4  11      754.88      742.02      9.61 o 
   3   4  11       92.23       73.66      3.93 o 
   4   4  11       27.21       32.61      2.35 o 
   5   4  11      288.45      301.36      6.11 o 
   6   4  11      594.73      565.91      8.86 o 
   7   4  11     1509.42     1453.62     18.89 o 
   8   4  11     2581.56     2533.44     36.03 o 
   9   4  11      611.64      635.73     13.63 o 
  10   4  11       76.50       60.31      6.71 o 
  11   4  11      171.24      160.74      9.23 o 
  12   4  11      167.50      169.98     14.46 o 
  13   4  11       92.98      103.01     11.97 o 
  -7   5  11      410.61      448.23     17.37 o 
  -6   5  11      280.55      273.75     12.96 o 
  -5   5  11       79.03       66.28      4.18 o 
  -4   5  11      311.38      292.32      7.33 o 
  -3   5  11      352.04      352.59      7.05 o 
  -2   5  11      892.54      907.24     12.11 o 
  -1   5  11     1618.24     1650.02     17.19 o 
   0   5  11      207.46      208.49      4.64 o 
   1   5  11      144.52      136.61      5.19 o 
   2   5  11      254.40      212.14      6.03 o 
   3   5  11      655.83      653.99     14.09 o 
   4   5  11     1216.08     1111.68     16.33 o 
   5   5  11      895.30      907.52     13.03 o 
   6   5  11      897.76      855.84     12.26 o 
   7   5  11     2540.19     2445.09     34.74 o 
   8   5  11       93.12       92.20     10.84 o 
   9   5  11      445.96      444.15     11.23 o 
  10   5  11      236.48      233.80     10.34 o 
  11   5  11      209.62      214.01     10.34 o 
  12   5  11      147.36      146.85      9.61 o 
  13   5  11       61.40       75.19      7.99 o 
  -7   6  11        4.99        9.34      8.17 o 
  -6   6  11      110.57      102.46      9.09 o 
  -5   6  11      515.32      543.34     17.92 o 
  -4   6  11      575.67      592.55     11.06 o 
  -3   6  11      470.97      472.59      9.38 o 
  -2   6  11        8.33        7.08      2.37 o 
  -1   6  11       85.21       82.97      4.42 o 
   0   6  11      544.07      530.90     14.65 o 
   1   6  11     1098.38     1093.53     18.77 o 
   2   6  11     1288.44     1203.09     19.79 o 
   3   6  11     1198.39     1207.12     31.14 o 
   4   6  11       19.93       20.58      2.61 o 
   5   6  11      134.82      125.51      5.04 o 
   6   6  11      171.08      176.82     28.36 o 
   7   6  11      205.37      215.62      7.42 o 
   8   6  11      169.01      183.82     15.63 o 
   9   6  11      190.99      207.81      8.86 o 
  10   6  11      308.97      285.86     11.53 o 
  11   6  11       60.28       51.13      6.55 o 
  12   6  11        0.33        5.16      4.87 o 
  13   6  11       49.18       51.11      7.25 o 
  -6   7  11       83.82       92.30     12.64 o 
  -5   7  11       43.08       39.77      6.76 o 
  -4   7  11       41.21       38.24      5.70 o 
  -3   7  11        1.30        1.51      3.16 o 
  -2   7  11      636.10      645.91     12.46 o 
  -1   7  11      594.52      604.69     11.57 o 
   0   7  11      204.72      196.20      7.11 o 
   1   7  11      313.70      321.33      8.82 o 
   2   7  11      128.26      114.14      5.18 o 
   3   7  11      142.70      154.69      6.60 o 
   4   7  11       69.94       80.70      3.62 o 
   5   7  11      184.00      178.96      8.82 o 
   6   7  11     1126.18     1101.22     24.48 o 
   7   7  11      834.54      877.03     24.42 o 
   8   7  11      558.92      554.11     16.34 o 
   9   7  11       99.08       90.66     10.41 o 
  10   7  11      160.17      169.17      9.04 o 
  11   7  11      164.19      188.43     15.19 o 
  12   7  11      135.53      155.70     20.08 o 
  13   7  11       58.23       68.21      8.59 o 
  -5   8  11       70.74       71.08      8.26 o 
  -4   8  11      180.01      162.02     10.33 o 
  -3   8  11      410.29      415.22     15.12 o 
  -2   8  11      413.72      433.48     12.06 o 
  -1   8  11      551.77      573.64     11.50 o 
   0   8  11        7.20        3.96      3.11 o 
   1   8  11       26.46       26.86      3.43 o 
   2   8  11       52.84       51.47      7.16 o 
   3   8  11      609.88      585.22     11.42 o 
   4   8  11      327.44      320.43     12.00 o 
   5   8  11      379.75      383.89     13.42 o 
   6   8  11      293.93      269.97     21.09 o 
   7   8  11      197.23      206.54     15.64 o 
   8   8  11       67.23       70.99      6.74 o 
   9   8  11      609.45      622.87     35.16 o 
  10   8  11      298.99      327.26     19.08 o 
  11   8  11      106.55       92.14     11.97 o 
  12   8  11       95.79      101.31     13.15 o 
  13   8  11        2.48       -6.38      6.71 o 
  -4   9  11      113.40      119.38     13.93 o 
  -3   9  11       37.78       44.50      7.78 o 
  -2   9  11       15.21       18.19      5.28 o 
  -1   9  11      130.28      143.51     14.66 o 
   0   9  11       41.32       46.08      6.01 o 
   1   9  11      376.64      348.57      9.90 o 
   2   9  11      646.46      638.70     12.61 o 
   3   9  11      242.06      266.35     12.67 o 
   4   9  11       43.21       49.06      5.95 o 
   5   9  11      153.59      166.45      9.31 o 
   6   9  11       22.29       35.02      5.59 o 
   7   9  11       85.21       75.77      7.17 o 
   8   9  11      306.71      310.40     12.79 o 
   9   9  11       51.86       46.06      6.25 o 
  10   9  11        9.20       15.39      5.03 o 
  11   9  11       33.30       35.91      9.17 o 
  12   9  11      106.16      100.64     13.09 o 
  -1  10  11      544.55      571.89     25.68 o 
   0  10  11      162.18      172.10     10.01 o 
   1  10  11      157.37      159.86      8.60 o 
   2  10  11       29.38       30.38      5.56 o 
   3  10  11      324.81      327.11     12.95 o 
   4  10  11      264.92      256.05     11.40 o 
   5  10  11      413.68      416.10     14.49 o 
   6  10  11      419.77      406.21     14.53 o 
   7  10  11      281.90      281.15     12.24 o 
   8  10  11        6.93        0.34      4.15 o 
   9  10  11       21.23       21.89      6.55 o 
  10  10  11      269.37      277.81     12.76 o 
  11  10  11      194.42      214.76     17.12 o 
  12  10  11        7.16       14.32      7.66 o 
  -1  11  11        0.30        7.10      7.27 o 
   0  11  11       19.83       18.96      7.83 o 
   1  11  11      196.89      174.87     15.33 o 
   2  11  11      154.01      158.76     14.32 o 
   3  11  11      285.33      291.31     12.63 o 
   4  11  11       59.31       58.96      7.78 o 
   5  11  11        0.42        4.90      4.25 o 
   6  11  11        3.95        3.79      4.41 o 
   7  11  11        7.82        0.92      4.13 o 
   8  11  11       34.20       44.13      7.75 o 
   9  11  11      140.21      155.60     16.28 o 
  10  11  11       74.79       77.03      8.27 o 
  11  11  11        0.30        0.22      6.27 o 
   1  12  11       89.26       85.87     12.53 o 
   2  12  11      132.64      135.38     14.10 o 
   3  12  11       22.14        7.72      7.10 o 
   4  12  11       51.60       58.79     10.85 o 
   5  12  11      279.41      281.38     18.91 o 
   6  12  11      253.85      258.46     12.67 o 
   7  12  11       83.32      101.97      8.82 o 
   8  12  11       67.80       58.62      7.53 o 
   9  12  11        4.23       -1.06      4.82 o 
  10  12  11       16.12       17.40      8.22 o 
   4  13  11       39.79       36.08     10.18 o 
   5  13  11      140.58      128.05     14.82 o 
   6  13  11       72.33       91.35     13.54 o 
   7  13  11        1.01        4.14      7.94 o 
  -5 -11  12        0.05       -3.01      4.59 o 
  -4 -11  12        2.24       10.79      5.13 o 
  -3 -11  12       67.74       64.14      7.80 o 
  -2 -11  12      489.08      485.88     17.03 o 
   0 -11  12       74.38       62.54     12.03 o 
   1 -11  12        0.15       -7.05      7.05 o 
  -7 -10  12        7.14       16.33      8.67 o 
  -6 -10  12       67.18       74.98      8.34 o 
  -5 -10  12       63.95       77.22      5.99 o 
  -4 -10  12      171.19      165.68      7.69 o 
  -3 -10  12      164.33      147.94      7.20 o 
  -2 -10  12      446.28      415.10     11.14 o 
  -1 -10  12      310.27      281.27      9.74 o 
   0 -10  12       18.16       22.21      4.64 o 
   1 -10  12      335.34      344.24     11.41 o 
   2 -10  12      362.17      365.64     11.86 o 
   3 -10  12      108.69      134.81     10.64 o 
   4 -10  12       25.94       25.45     10.46 o 
  -8  -9  12      151.73      165.81     15.78 o 
  -7  -9  12       96.93       88.33     12.20 o 
  -6  -9  12      204.10      225.41     11.65 o 
  -5  -9  12      232.84      233.17      8.54 o 
  -4  -9  12        4.08        3.31      3.71 o 
  -3  -9  12       19.50       23.38      4.11 o 
  -2  -9  12      411.25      433.61     11.03 o 
  -1  -9  12      238.24      238.73      8.12 o 
   0  -9  12      194.84      191.24      7.41 o 
   1  -9  12      151.05      148.95      7.48 o 
   2  -9  12       39.49       34.67      4.91 o 
   3  -9  12       19.58       16.73      4.26 o 
   4  -9  12      111.08      108.09      7.17 o 
   5  -9  12      195.00      211.40     12.63 o 
  -8  -8  12       17.74       -6.43      6.43 o 
  -7  -8  12       51.03       44.80      5.85 o 
  -6  -8  12        8.05       13.56      3.68 o 
  -5  -8  12      252.15      273.19      9.67 o 
  -4  -8  12      426.87      437.70     10.97 o 
  -3  -8  12      239.06      232.88      7.90 o 
  -2  -8  12      714.39      715.99     14.60 o 
  -1  -8  12      455.68      439.92     10.60 o 
   0  -8  12       10.50        8.65      3.14 o 
   1  -8  12       52.67       54.58      4.20 o 
   2  -8  12       58.15       57.94      4.34 o 
   3  -8  12      281.70      300.34     10.08 o 
   4  -8  12      494.31      493.28     20.12 o 
   5  -8  12      162.84      178.94      8.20 o 
   6  -8  12        1.02       -3.87      3.87 o 
   7  -8  12       15.74       22.66      7.66 o 
  -9  -7  12       20.43       22.49      8.61 o 
  -8  -7  12        4.73        0.19      4.00 o 
  -7  -7  12      101.16      113.32      9.93 o 
  -6  -7  12      579.60      591.03     15.31 o 
  -5  -7  12      409.58      391.68     10.33 o 
  -4  -7  12      150.65      146.62      7.82 o 
  -3  -7  12       81.29       82.76      7.95 o 
  -2  -7  12       35.64       31.79      3.89 o 
  -1  -7  12       22.88       27.07      3.71 o 
   0  -7  12     1095.73     1083.14     14.48 o 
   1  -7  12     1080.98     1047.48     14.64 o 
   2  -7  12      595.97      573.79     11.04 o 
   3  -7  12      143.56      139.73      5.57 o 
   4  -7  12       21.05       14.51      3.80 o 
   5  -7  12       67.87       66.53      5.80 o 
   6  -7  12      109.43      102.92     15.30 o 
   7  -7  12       62.62       64.56      9.85 o 
   8  -7  12       92.69       95.32     11.69 o 
  -9  -6  12       86.05       79.10     12.25 o 
  -8  -6  12      228.47      222.96     12.07 o 
  -7  -6  12      264.72      282.58     13.03 o 
  -6  -6  12       20.56       18.71      4.23 o 
  -5  -6  12       15.53       16.85      3.45 o 
  -4  -6  12      293.86      305.92      8.64 o 
  -3  -6  12      559.72      573.80     11.96 o 
  -2  -6  12      674.24      686.13     13.02 o 
  -1  -6  12      515.07      507.72      8.11 o 
   0  -6  12       94.25       97.14      3.90 o 
   1  -6  12       95.04      105.08      6.01 o 
   2  -6  12      234.92      233.02      6.19 o 
   3  -6  12      150.00      150.17      5.74 o 
   4  -6  12      231.15      232.61      7.16 o 
   5  -6  12      407.76      388.61     10.59 o 
   6  -6  12       90.98      103.62     15.38 o 
   7  -6  12       12.07       33.84      8.11 o 
   8  -6  12       23.33       16.67      6.71 o 
   9  -6  12      157.10      212.13     16.22 o 
  -9  -5  12      100.24      102.54     12.87 o 
  -8  -5  12       17.78       21.56      4.55 o 
  -7  -5  12        4.58       -3.03      3.03 o 
  -6  -5  12       91.11      104.26      6.75 o 
  -5  -5  12      960.30      977.14     16.40 o 
  -4  -5  12      262.16      277.67      8.04 o 
  -3  -5  12      166.57      161.44      6.31 o 
  -2  -5  12      597.16      617.33     11.97 o 
  -1  -5  12      800.04      765.65     11.21 o 
   0  -5  12      597.80      587.27      9.59 o 
   1  -5  12     1549.16     1496.75     18.56 o 
   2  -5  12      694.31      691.07     10.88 o 
   3  -5  12      737.30      718.24     12.62 o 
   4  -5  12      370.38      360.98      8.58 o 
   5  -5  12       33.59       31.24      4.16 o 
   6  -5  12      117.27      110.33      7.98 o 
   7  -5  12      262.54      273.66     11.05 o 
   8  -5  12      289.28      278.98     17.06 o 
   9  -5  12      144.78      151.49     13.76 o 
  -9  -4  12       36.28       26.90     10.39 o 
  -8  -4  12      273.24      300.83     10.84 o 
  -7  -4  12      275.28      302.54     13.53 o 
  -6  -4  12      502.39      518.42     13.29 o 
  -5  -4  12      163.76      145.62      6.07 o 
  -4  -4  12      403.35      370.63     10.18 o 
  -3  -4  12       76.24       76.05      2.65 o 
  -2  -4  12      102.23      103.50      3.25 o 
  -1  -4  12       85.38       89.13      3.69 o 
   0  -4  12       28.97       31.03      2.59 o 
   1  -4  12      351.16      349.87      7.35 o 
   2  -4  12      143.94      136.97      4.47 o 
   3  -4  12        4.30        6.81      2.42 o 
   4  -4  12      854.93      810.94     13.64 o 
   5  -4  12      662.28      607.43     11.60 o 
   6  -4  12      137.89      149.36      6.06 o 
   7  -4  12       55.50       65.88      6.87 o 
   8  -4  12        5.45       11.98      3.52 o 
   9  -4  12       31.26       18.24      6.99 o 
  10  -4  12        9.62       12.75      6.71 o 
  -9  -3  12       86.28       76.60      6.93 o 
  -8  -3  12       94.26       91.75      6.90 o 
  -7  -3  12       95.76       90.21      6.38 o 
  -6  -3  12       14.32       12.14      3.56 o 
  -5  -3  12       72.90       78.60      5.46 o 
  -4  -3  12      390.47      410.55      7.23 o 
  -3  -3  12     2726.15     2724.45     27.31 o 
  -2  -3  12      751.80      744.98     10.10 o 
  -1  -3  12        1.35        1.96      1.45 o 
   0  -3  12      926.25      891.34     10.46 o 
   1  -3  12        2.81        5.46      1.55 o 
   2  -3  12        1.69        1.23      1.42 o 
   3  -3  12      692.56      664.39      9.27 o 
   4  -3  12      487.53      495.48      8.66 o 
   5  -3  12      903.37      854.19     14.08 o 
   6  -3  12       94.19      103.60      4.97 o 
   7  -3  12       39.02       32.18      4.21 o 
   8  -3  12      195.40      200.11     13.59 o 
   9  -3  12      162.87      148.47     12.70 o 
  10  -3  12      294.38      274.39     17.12 o 
  11  -3  12       59.81       52.81      9.73 o 
  -9  -2  12        0.04       -2.94      2.94 o 
  -8  -2  12       31.29       37.57      5.22 o 
  -7  -2  12      117.10      119.80      7.06 o 
  -6  -2  12      313.05      299.92     10.31 o 
  -5  -2  12      774.71      706.86     11.88 o 
  -4  -2  12      885.58      874.36     12.39 o 
  -3  -2  12       80.34       71.10      4.50 o 
  -2  -2  12        5.66        8.41      1.85 o 
  -1  -2  12       81.91       99.65      3.43 o 
   0  -2  12     1748.68     1699.26     16.90 o 
   1  -2  12     4671.73     4684.16     40.25 o 
   2  -2  12      665.21      681.78      8.00 o 
   3  -2  12        6.25        6.23      1.44 o 
   4  -2  12       24.58       21.32      2.39 o 
   5  -2  12       15.34       16.74      2.69 o 
   6  -2  12     1122.00     1109.20     16.90 o 
   7  -2  12      510.53      521.83     10.69 o 
   8  -2  12      153.29      168.31      8.48 o 
   9  -2  12       17.58       24.05      7.05 o 
  10  -2  12        0.22        1.40      5.71 o 
  11  -2  12       45.27       37.98      9.01 o 
  -9  -1  12      130.78      113.83      7.49 o 
  -8  -1  12      313.44      325.05     11.37 o 
  -7  -1  12      181.57      193.87      5.69 o 
  -6  -1  12       33.17       37.54      3.22 o 
  -5  -1  12       64.00       50.68      3.58 o 
  -4  -1  12      555.44      506.44      8.81 o 
  -3  -1  12      771.96      736.85     12.60 o 
  -2  -1  12       10.85        7.93      1.80 o 
  -1  -1  12      185.22      187.25      4.54 o 
   0  -1  12      247.22      253.15      4.82 o 
   1  -1  12      246.80      250.47      4.42 o 
   2  -1  12      242.49      229.82      4.18 o 
   3  -1  12      109.95      120.74      6.51 o 
   4  -1  12       54.01       54.13      2.81 o 
   5  -1  12     1521.81     1480.67     17.99 o 
   6  -1  12       62.28       72.07      3.62 o 
   7  -1  12       22.24       21.12      4.59 o 
   8  -1  12       44.33       48.64      5.20 o 
   9  -1  12       59.98       62.85      5.81 o 
  10  -1  12      232.10      238.98     16.17 o 
  11  -1  12      135.50      158.87     14.27 o 
  12  -1  12       76.30       85.14     12.03 o 
  -9   0  12       82.68       75.81      7.35 o 
  -8   0  12       53.29       56.57      5.02 o 
  -7   0  12       16.20       18.41      4.52 o 
  -6   0  12      330.88      321.56      8.16 o 
  -5   0  12      811.14      839.31     14.09 o 
  -4   0  12      453.59      466.45      8.50 o 
  -3   0  12     1340.35     1315.62     16.56 o 
  -2   0  12      101.74       99.85      5.23 o 
  -1   0  12      725.88      723.15      9.03 o 
   0   0  12     1646.47     1585.31     15.92 o 
   1   0  12     2604.70     2638.35     24.12 o 
   2   0  12     1030.77      992.71     10.20 o 
   3   0  12     1286.65     1284.31     14.71 o 
   4   0  12      341.71      328.58      6.16 o 
   5   0  12       41.28       36.43      3.13 o 
   6   0  12        8.01        3.32      1.93 o 
   7   0  12      903.74      854.30     13.89 o 
   8   0  12     1276.14     1246.54     18.10 o 
   9   0  12      504.00      489.85     11.69 o 
  10   0  12      203.23      200.77     10.06 o 
  11   0  12        1.83        8.22      6.15 o 
  12   0  12       62.53       62.60     10.68 o 
  -9   1  12        2.17       -5.82      5.82 o 
  -8   1  12      157.50      169.01     24.84 o 
  -7   1  12      237.28      274.29     10.13 o 
  -6   1  12      143.10      157.78      6.04 o 
  -5   1  12      233.70      237.69      7.09 o 
  -4   1  12      160.59      142.23     10.84 o 
  -3   1  12       19.26       18.54      2.54 o 
  -2   1  12     1021.04     1011.83     12.36 o 
  -1   1  12      158.73      180.92      4.19 o 
   0   1  12      427.98      398.82      6.19 o 
   1   1  12     2118.70     2127.75     20.13 o 
   2   1  12        0.20        1.38      1.32 o 
   3   1  12      338.31      316.53      5.91 o 
   4   1  12      259.08      248.62      5.23 o 
   5   1  12      143.00      140.81      4.21 o 
   6   1  12     1035.06      995.93     14.91 o 
   7   1  12      636.09      625.26     18.26 o 
   8   1  12        6.22        2.01      2.29 o 
   9   1  12       70.37       79.04      4.85 o 
  10   1  12        0.95       -1.84      2.47 o 
  11   1  12       68.18       86.88      7.67 o 
  12   1  12      246.10      245.98     11.92 o 
  -8   2  12      144.65      152.05     14.52 o 
  -7   2  12        0.18        2.48      4.62 o 
  -6   2  12       29.33       27.56      5.80 o 
  -5   2  12        6.40        7.10      3.23 o 
  -4   2  12     1320.04     1321.44     19.34 o 
  -3   2  12     3507.18     3507.83     33.82 o 
  -2   2  12        1.98        0.28      1.33 o 
  -1   2  12       32.07       28.46      2.69 o 
   0   2  12        2.60        0.35      1.39 o 
   1   2  12      261.84      233.03      4.54 o 
   2   2  12     1817.73     1851.43     19.50 o 
   3   2  12     1443.35     1454.49     16.13 o 
   4   2  12     2326.36     2282.05     23.29 o 
   5   2  12     3005.32     2996.88     32.28 o 
   6   2  12       17.83       20.01      3.50 o 
   7   2  12     1584.12     1514.89     20.35 o 
   8   2  12      190.02      184.49      5.82 o 
   9   2  12      142.28      149.19      6.05 o 
  10   2  12      508.22      511.27     11.24 o 
  11   2  12      244.38      235.49     11.19 o 
  12   2  12       21.01       21.50      5.72 o 
  13   2  12        5.39        5.46     11.69 o 
  -8   3  12       61.54       68.14     12.14 o 
  -7   3  12      181.56      189.29     11.53 o 
  -6   3  12      199.19      194.51     20.36 o 
  -5   3  12      345.97      354.06     10.62 o 
  -4   3  12      439.63      427.32     11.41 o 
  -3   3  12       95.67      105.37      4.39 o 
  -2   3  12        5.08        9.64      2.32 o 
  -1   3  12     1222.75     1141.49     12.65 o 
   0   3  12     3345.55     3323.58     29.68 o 
   1   3  12     2041.18     2023.62     21.07 o 
   2   3  12      737.60      718.60      9.70 o 
   3   3  12      309.40      312.35      5.84 o 
   4   3  12       24.00       18.85      2.30 o 
   5   3  12      636.82      609.01     15.86 o 
   6   3  12     1482.93     1462.99     20.19 o 
   7   3  12      898.64      849.93     17.99 o 
   8   3  12     1587.45     1598.00     21.21 o 
   9   3  12      113.94      108.28      5.31 o 
  10   3  12       28.12       26.13      5.00 o 
  11   3  12      127.53      129.55      8.74 o 
  12   3  12      212.14      213.71     11.35 o 
  13   3  12      104.07      129.74     12.03 o 
  -7   4  12      164.00      195.57     11.98 o 
  -6   4  12       34.11       38.45      7.30 o 
  -5   4  12       13.25        9.47      4.76 o 
  -4   4  12      280.00      274.99      7.95 o 
  -3   4  12      716.10      717.83     11.66 o 
  -2   4  12     1586.49     1568.73     19.64 o 
  -1   4  12     1334.09     1351.41     17.16 o 
   0   4  12       59.05       55.19      3.01 o 
   1   4  12      125.37      143.62      4.68 o 
   2   4  12      140.61      160.60      4.87 o 
   3   4  12     1543.48     1522.09     18.35 o 
   4   4  12     1473.65     1498.15     20.90 o 
   5   4  12      364.97      342.58      9.70 o 
   6   4  12      223.85      239.63      6.02 o 
   7   4  12      250.47      245.26      6.71 o 
   8   4  12      240.98      250.42      7.35 o 
   9   4  12      924.85      927.61     17.67 o 
  10   4  12      317.17      310.09     11.93 o 
  11   4  12      250.16      256.05     16.56 o 
  12   4  12      193.12      207.92     19.47 o 
  13   4  12       37.85       36.26      6.67 o 
  -7   5  12       78.96       81.45     12.64 o 
  -6   5  12      327.83      354.18     20.00 o 
  -5   5  12      519.37      546.66     17.94 o 
  -4   5  12      596.92      598.18     20.45 o 
  -3   5  12      262.96      288.97      8.04 o 
  -2   5  12      553.10      565.73      9.17 o 
  -1   5  12     1438.60     1395.57     16.70 o 
   0   5  12      245.93      247.48      6.93 o 
   1   5  12     1071.38     1047.26     23.68 o 
   2   5  12     1494.87     1540.57     24.24 o 
   3   5  12      556.91      510.66     11.07 o 
   4   5  12        5.36        6.33      2.33 o 
   5   5  12       18.62       19.74      3.11 o 
   6   5  12      434.18      425.84      8.01 o 
   7   5  12     2497.89     2429.35     34.87 o 
   8   5  12      815.18      803.47     15.86 o 
   9   5  12       94.48       81.99      5.47 o 
  10   5  12      159.70      158.08      9.12 o 
  11   5  12        2.80        3.86      8.08 o 
  12   5  12       28.88       38.01      6.29 o 
  13   5  12       72.64       91.01      8.79 o 
  -6   6  12      116.73      110.24      9.80 o 
  -5   6  12       37.80       51.14      7.25 o 
  -4   6  12        3.28        3.87      3.28 o 
  -3   6  12       23.52       21.40      3.08 o 
  -2   6  12      550.61      576.16      9.49 o 
  -1   6  12     1248.27     1286.96     19.23 o 
   0   6  12     1545.48     1575.10     25.42 o 
   1   6  12      376.20      370.33     13.42 o 
   2   6  12        0.15        1.01      3.86 o 
   3   6  12       75.02       73.82      6.28 o 
   4   6  12      738.11      712.43     17.54 o 
   5   6  12     1001.95      973.05     17.49 o 
   6   6  12      967.05      920.91     21.73 o 
   7   6  12      653.19      592.54     28.14 o 
   8   6  12      190.96      182.66      7.28 o 
   9   6  12       23.09       21.82      3.71 o 
  10   6  12      116.20      121.53     11.22 o 
  11   6  12      142.87      145.00     14.43 o 
  12   6  12      173.87      184.11     10.59 o 
  13   6  12       91.28       96.37     13.62 o 
  -5   7  12      146.78      163.19     10.92 o 
  -4   7  12      272.63      293.84     13.15 o 
  -3   7  12      203.68      204.15     10.86 o 
  -2   7  12      212.61      214.71      7.17 o 
  -1   7  12        0.30        4.01      2.92 o 
   0   7  12     1111.73     1077.63     19.56 o 
   1   7  12      364.67      354.47      9.68 o 
   2   7  12       20.97       32.04      3.58 o 
   3   7  12      965.62      940.63     23.61 o 
   4   7  12     1103.30     1098.78     18.22 o 
   5   7  12      129.02      122.19     11.44 o 
   6   7  12       62.38       63.66      6.28 o 
   7   7  12       71.48       87.82      7.10 o 
   8   7  12      310.79      326.73     12.72 o 
   9   7  12      631.09      638.28     34.52 o 
  10   7  12       65.19       56.28      9.57 o 
  11   7  12       44.85       49.23      6.25 o 
  12   7  12       15.93       11.19      5.07 o 
  13   7  12       19.37       16.86      5.81 o 
  -4   8  12       68.69       74.25      9.54 o 
  -3   8  12        5.42        1.41      4.72 o 
  -2   8  12      268.58      254.09     16.45 o 
  -1   8  12      759.13      730.76     19.72 o 
   0   8  12      182.11      171.78      8.03 o 
   1   8  12      137.46      130.52      6.00 o 
   2   8  12      878.24      932.63     17.11 o 
   3   8  12      191.54      187.83      6.15 o 
   4   8  12       20.17       20.14      4.61 o 
   5   8  12      135.16      142.32      8.70 o 
   6   8  12      538.32      535.46     16.28 o 
   7   8  12     1877.03     1794.32     36.15 o 
   8   8  12      816.98      776.46     31.72 o 
   9   8  12        0.68        5.24      4.27 o 
  10   8  12        0.75        7.90      4.48 o 
  11   8  12       19.35        9.79      7.05 o 
  12   8  12      192.76      215.65     16.95 o 
  -3   9  12      143.43      140.41     13.93 o 
  -2   9  12      611.11      609.87     26.68 o 
  -1   9  12      440.85      436.12     15.31 o 
   0   9  12       16.86       22.31      5.51 o 
   1   9  12        6.05       10.26      2.98 o 
   2   9  12      335.34      309.72     15.75 o 
   3   9  12      527.05      528.91     16.67 o 
   4   9  12      284.95      260.34     14.63 o 
   5   9  12       73.22       86.77      7.45 o 
   6   9  12       55.65       60.92      6.65 o 
   7   9  12       56.79       54.83      6.67 o 
   8   9  12       31.12       35.79      6.09 o 
   9   9  12      158.85      152.83      9.64 o 
  10   9  12      251.54      239.84     22.54 o 
  11   9  12      305.18      312.99     19.64 o 
  12   9  12       48.45       41.79     10.52 o 
  -1  10  12       15.59       21.03      5.63 o 
   0  10  12      230.49      215.56     18.99 o 
   1  10  12      253.87      270.34     11.94 o 
   2  10  12       23.41       26.06      5.40 o 
   3  10  12      113.90      117.92      8.52 o 
   4  10  12       30.40       39.27      6.21 o 
   5  10  12       47.31       52.34      6.60 o 
   6  10  12      113.51      105.25     12.39 o 
   7  10  12      176.20      198.33     10.71 o 
   8  10  12      152.57      158.63     10.03 o 
   9  10  12      339.52      358.70     14.36 o 
  10  10  12       61.04       52.69      7.18 o 
  11  10  12       33.87       43.91      9.96 o 
   0  11  12       63.60       67.02     11.30 o 
   1  11  12       65.43       86.65     12.14 o 
   2  11  12       51.73       57.39      7.21 o 
   3  11  12        8.36        8.95      6.63 o 
   4  11  12      248.24      267.01     29.54 o 
   5  11  12      236.65      223.29     11.14 o 
   6  11  12      335.30      330.41     13.82 o 
   7  11  12      387.54      387.66     15.04 o 
   8  11  12       97.71       82.15      8.16 o 
   9  11  12       27.21       31.36      6.39 o 
  10  11  12       76.99       73.74     11.41 o 
   2  12  12       23.51       20.59      8.78 o 
   3  12  12       91.26       91.02     12.42 o 
   4  12  12       64.76       72.39     11.86 o 
   5  12  12      102.15       96.01      8.60 o 
   6  12  12       21.16       30.23      6.16 o 
   7  12  12        7.03        8.99      8.70 o 
   8  12  12        2.95        2.94      4.87 o 
   9  12  12       39.31       45.55      7.56 o 
  -3 -11  13       99.17       97.08      9.11 o 
  -2 -11  13       53.38       56.11      7.64 o 
  -1 -11  13       40.91       55.27      9.68 o 
   0 -11  13      136.33      146.12     16.33 o 
  -6 -10  13       80.58       80.11      8.84 o 
  -5 -10  13       48.26       39.36      8.67 o 
  -4 -10  13        5.19        1.17      9.82 o 
  -3 -10  13       20.20       19.26      4.15 o 
  -2 -10  13      461.08      469.63     17.53 o 
  -1 -10  13      602.79      618.18     13.95 o 
   0 -10  13      381.32      399.60     17.05 o 
   1 -10  13       59.48       55.66      6.08 o 
   2 -10  13        5.48        7.40      3.96 o 
   3 -10  13       68.32       58.63     12.36 o 
  -7  -9  13       19.97        3.19      7.05 o 
  -6  -9  13        3.01       -0.64      5.12 o 
  -5  -9  13       61.42       77.71      5.81 o 
  -4  -9  13      209.87      218.17      8.33 o 
  -3  -9  13      220.10      215.46      8.20 o 
  -2  -9  13      245.85      236.40      8.38 o 
  -1  -9  13      136.75      124.26      6.48 o 
   0  -9  13        0.88        2.90      3.01 o 
   1  -9  13       56.85       46.20      5.34 o 
   2  -9  13      142.02      150.29      7.93 o 
   3  -9  13      232.07      248.18      9.85 o 
   4  -9  13      341.70      356.31     11.94 o 
   5  -9  13       49.36       52.10      9.71 o 
  -8  -8  13       13.75       13.99      8.06 o 
  -7  -8  13       80.43       78.99     11.92 o 
  -6  -8  13      391.83      390.74     16.52 o 
  -5  -8  13      216.45      211.95      9.98 o 
  -4  -8  13      103.02      102.02      6.11 o 
  -3  -8  13        2.39       -0.39      2.98 o 
  -2  -8  13      118.80      110.88      6.09 o 
  -1  -8  13      281.38      290.88      8.85 o 
   0  -8  13      806.82      805.15     21.74 o 
   1  -8  13      157.83      158.01      6.72 o 
   2  -8  13      172.73      190.51     11.19 o 
   3  -8  13      122.00      124.39      7.22 o 
   4  -8  13        5.20        6.56      3.86 o 
   5  -8  13       25.22       21.76      7.58 o 
   6  -8  13      162.68      201.50     14.71 o 
  -8  -7  13       89.95       76.86     12.31 o 
  -7  -7  13       92.54       88.79     10.70 o 
  -6  -7  13       69.02       85.09      6.91 o 
  -5  -7  13        7.89        9.98      3.49 o 
  -4  -7  13      151.93      150.03      6.69 o 
  -3  -7  13      422.87      424.27     10.58 o 
  -2  -7  13     1492.42     1473.76     22.49 o 
  -1  -7  13     1602.42     1585.44     23.58 o 
   0  -7  13      428.72      420.09     10.34 o 
   1  -7  13       20.28       19.91      3.26 o 
   2  -7  13      194.47      183.95      8.47 o 
   3  -7  13      255.57      245.02      9.01 o 
   4  -7  13      495.10      507.70     13.28 o 
   5  -7  13      135.57      136.76      9.19 o 
   6  -7  13       30.88       41.55      6.33 o 
   7  -7  13       18.19       20.98      6.99 o 
  -8  -6  13       19.05       15.89      8.06 o 
  -7  -6  13        9.14       13.56      4.40 o 
  -6  -6  13      156.50      176.30      8.81 o 
  -5  -6  13      741.07      736.55     14.59 o 
  -4  -6  13      838.99      798.30     15.02 o 
  -3  -6  13      306.19      275.10      8.25 o 
  -2  -6  13      685.39      650.71     13.03 o 
  -1  -6  13       82.39       81.15      5.04 o 
   0  -6  13     1215.98     1192.45     20.88 o 
   1  -6  13     1502.93     1456.41     18.71 o 
   2  -6  13      694.56      709.14     11.58 o 
   3  -6  13      186.18      186.60      8.24 o 
   4  -6  13      171.36      192.51      6.73 o 
   5  -6  13        1.97        8.55      4.19 o 
   6  -6  13      205.36      185.64     10.18 o 
   7  -6  13      174.24      162.34     13.59 o 
   8  -6  13      306.21      340.46     19.64 o 
  -9  -5  13       94.26      111.04     13.48 o 
  -8  -5  13      144.29      139.33      8.27 o 
  -7  -5  13      220.55      233.26     11.75 o 
  -6  -5  13      376.11      352.24     11.19 o 
  -5  -5  13        4.68       -0.99      2.88 o 
  -4  -5  13      296.27      292.99      8.46 o 
  -3  -5  13       58.06       64.24      4.63 o 
  -2  -5  13      743.15      717.43     14.38 o 
  -1  -5  13     1178.33     1144.28     17.82 o 
   0  -5  13     1272.71     1243.49     16.77 o 
   1  -5  13      200.25      216.08      8.37 o 
   2  -5  13      125.03      123.00      5.34 o 
   3  -5  13      127.20      131.64      5.43 o 
   4  -5  13      683.20      660.08     13.15 o 
   5  -5  13      289.20      290.50      9.48 o 
   6  -5  13      225.82      251.22      8.98 o 
   7  -5  13      167.61      173.54      9.24 o 
   8  -5  13        0.31       -4.92      4.92 o 
   9  -5  13       21.93       30.88      8.78 o 
  -9  -4  13      164.69      184.30     11.51 o 
  -8  -4  13       52.41       54.44      6.11 o 
  -7  -4  13       59.73       43.40      5.43 o 
  -6  -4  13       80.26       81.92     10.46 o 
  -5  -4  13      214.41      231.20      8.76 o 
  -4  -4  13      476.21      448.73     10.17 o 
  -3  -4  13      952.58      929.62     11.70 o 
  -2  -4  13     1278.91     1201.15     15.68 o 
  -1  -4  13      649.47      634.98     10.18 o 
   0  -4  13      156.02      157.63      4.84 o 
   1  -4  13      457.79      448.98      8.94 o 
   2  -4  13     2045.14     1943.51     22.84 o 
   3  -4  13     2154.90     2122.52     24.64 o 
   4  -4  13      651.56      611.67     13.48 o 
   5  -4  13       79.84       87.04      4.76 o 
   6  -4  13       16.31       10.25      4.15 o 
   7  -4  13       29.55       38.86      3.85 o 
   8  -4  13       43.12       29.56      5.28 o 
   9  -4  13      184.70      209.72     15.05 o 
  10  -4  13      156.03      184.49     15.33 o 
  -9  -3  13        5.39        3.10      4.97 o 
  -8  -3  13       49.74       48.07      6.16 o 
  -7  -3  13      140.09      143.77      7.76 o 
  -6  -3  13      272.03      276.08      9.75 o 
  -5  -3  13      262.73      258.89      9.14 o 
  -4  -3  13      143.05      129.76      5.45 o 
  -3  -3  13       21.29       19.46      2.30 o 
  -2  -3  13      495.75      493.61      7.87 o 
  -1  -3  13       61.71       55.45      2.94 o 
   0  -3  13     1630.91     1565.73     17.16 o 
   1  -3  13      350.77      342.00      7.01 o 
   2  -3  13       12.12       12.97      2.60 o 
   3  -3  13        1.02        3.27      1.85 o 
   4  -3  13        0.27       -1.29      2.40 o 
   5  -3  13       33.31       34.53      3.46 o 
   6  -3  13      690.57      651.80     12.35 o 
   7  -3  13      142.13      143.85      6.58 o 
   8  -3  13       46.00       56.41      5.00 o 
   9  -3  13       79.23       87.10     10.96 o 
  10  -3  13        0.26       -2.96      5.31 o 
  -9  -2  13      133.00      167.25     17.15 o 
  -8  -2  13       98.73      102.40      7.36 o 
  -7  -2  13      147.95      139.28      7.76 o 
  -6  -2  13       46.93       37.75      4.87 o 
  -5  -2  13        1.44        0.49      1.96 o 
  -4  -2  13      667.15      655.50     10.44 o 
  -3  -2  13      484.21      471.87      8.53 o 
  -2  -2  13     1249.67     1277.94     15.16 o 
  -1  -2  13     1752.97     1688.48     17.24 o 
   0  -2  13      619.92      612.01      8.35 o 
   1  -2  13      480.06      501.97      7.77 o 
   2  -2  13      840.14      833.06     11.70 o 
   3  -2  13     1125.07     1091.15     14.36 o 
   4  -2  13     1490.50     1465.68     20.52 o 
   5  -2  13      756.62      738.71     16.17 o 
   6  -2  13       94.66      111.12      8.78 o 
   7  -2  13        7.05        5.27      2.56 o 
   8  -2  13      133.69      142.07     14.04 o 
   9  -2  13      264.08      250.73     15.72 o 
  10  -2  13       93.00       84.92     11.19 o 
  11  -2  13      113.58      101.93     12.31 o 
  -9  -1  13        5.08        0.94      5.66 o 
  -8  -1  13        5.95        9.17      4.27 o 
  -7  -1  13       64.21       76.20     12.97 o 
  -6  -1  13      488.06      507.81     10.29 o 
  -5  -1  13      705.80      713.52     16.37 o 
  -4  -1  13      139.60      132.24      4.60 o 
  -3  -1  13      870.38      810.04     11.94 o 
  -2  -1  13      979.04      975.42     12.49 o 
  -1  -1  13      245.34      250.04      5.51 o 
   0  -1  13      540.04      573.65      7.94 o 
   1  -1  13     1647.59     1568.58     14.97 o 
   2  -1  13     1961.17     1993.20     22.72 o 
   3  -1  13      287.54      264.27      6.04 o 
   4  -1  13      192.78      184.52      5.55 o 
   5  -1  13      319.66      317.43      6.86 o 
   6  -1  13      299.82      284.15      6.67 o 
   7  -1  13      626.87      637.20     13.65 o 
   8  -1  13      449.70      482.14     17.26 o 
   9  -1  13      152.42      196.07     13.82 o 
  10  -1  13       41.61       56.39      9.73 o 
  11  -1  13       25.39       25.57      8.06 o 
  -8   0  13      243.80      261.77      8.92 o 
  -7   0  13      469.83      494.50     13.88 o 
  -6   0  13      186.11      195.41      7.28 o 
  -5   0  13       27.46       28.60      5.10 o 
  -4   0  13       20.97       20.06      2.91 o 
  -3   0  13      239.11      232.84      6.00 o 
  -2   0  13      641.60      676.62      9.79 o 
  -1   0  13       50.94       49.01      2.57 o 
   0   0  13      337.65      350.81      5.92 o 
   1   0  13     1081.85     1020.62     11.96 o 
   2   0  13      804.59      768.10     21.54 o 
   3   0  13      112.91      110.69      5.23 o 
   4   0  13        5.50        3.38      1.85 o 
   5   0  13      218.68      219.54      7.69 o 
   6   0  13     1313.20     1354.37     18.43 o 
   7   0  13      426.87      420.35      9.06 o 
   8   0  13        5.09       -2.25      2.25 o 
   9   0  13        0.19       -2.31      3.19 o 
  10   0  13       92.49       82.63     10.68 o 
  11   0  13      214.20      220.07     15.78 o 
  12   0  13       41.85       44.42     10.18 o 
  -8   1  13      122.24       93.31     13.09 o 
  -7   1  13       15.47       10.39      5.36 o 
  -6   1  13       92.64      101.65      6.71 o 
  -5   1  13      303.14      310.88     10.59 o 
  -4   1  13     1077.89     1095.71     17.05 o 
  -3   1  13     1634.50     1551.64     19.25 o 
  -2   1  13        2.73        2.61      1.65 o 
  -1   1  13       92.87       88.30      3.23 o 
   0   1  13      105.29      112.88      3.46 o 
   1   1  13      736.13      740.59      9.28 o 
   2   1  13     2331.50     2369.45     24.30 o 
   3   1  13     3008.70     2917.91     30.99 o 
   4   1  13      349.88      358.64      7.00 o 
   5   1  13      270.66      246.75      6.11 o 
   6   1  13      342.12      300.38      7.40 o 
   7   1  13      332.07      342.22      8.02 o 
   8   1  13       67.78       68.96      4.10 o 
   9   1  13      240.63      252.47      8.13 o 
  10   1  13       80.10       85.92      7.41 o 
  11   1  13       22.93       15.05     10.18 o 
  12   1  13        3.94        1.12      6.38 o 
  -8   2  13       38.32       31.33      9.23 o 
  -7   2  13       53.27       49.21      7.36 o 
  -6   2  13      132.84      146.19      9.71 o 
  -5   2  13      151.81      153.60      7.10 o 
  -4   2  13       51.10       50.61      4.63 o 
  -3   2  13       67.71       49.43      3.43 o 
  -2   2  13      140.96      139.16      4.35 o 
  -1   2  13      121.88      118.76      3.70 o 
   0   2  13     1040.45     1048.83     11.94 o 
   1   2  13      889.53      841.09     11.09 o 
   2   2  13      155.31      166.59      4.48 o 
   3   2  13      715.99      710.96     12.12 o 
   4   2  13       11.00       10.71      2.07 o 
   5   2  13      110.16      117.84      4.64 o 
   6   2  13      193.20      195.34      5.81 o 
   7   2  13       70.97       71.16      4.05 o 
   8   2  13      123.93      130.88      5.08 o 
   9   2  13      129.57      116.34      5.63 o 
  10   2  13        2.12       -1.59      2.47 o 
  11   2  13        8.90        9.18      4.59 o 
  12   2  13      120.97      127.76      9.34 o 
  -7   3  13       54.29       59.71      8.20 o 
  -6   3  13        0.09       -3.02      4.26 o 
  -5   3  13       12.80       21.52      5.31 o 
  -4   3  13      320.69      341.09     10.34 o 
  -3   3  13      702.90      701.87     11.59 o 
  -2   3  13      652.28      669.49     11.03 o 
  -1   3  13      219.20      193.88      7.31 o 
   0   3  13        0.52        0.77      1.55 o 
   1   3  13       41.33       37.03      2.55 o 
   2   3  13      439.34      426.56      7.67 o 
   3   3  13      750.80      745.47     12.09 o 
   4   3  13      411.47      430.86      8.59 o 
   5   3  13     1885.24     1849.63     23.74 o 
   6   3  13      668.44      650.01     12.17 o 
   7   3  13       67.33       68.42      3.75 o 
   8   3  13      507.84      491.98      9.61 o 
   9   3  13      425.03      430.96      8.80 o 
  10   3  13      392.03      417.60     14.41 o 
  11   3  13      254.54      246.29     11.58 o 
  12   3  13       13.48       13.59      5.07 o 
  13   3  13        6.08        7.33      7.33 o 
  -7   4  13       36.57       51.30     11.30 o 
  -6   4  13      226.44      235.13     20.56 o 
  -5   4  13      531.39      508.49     17.44 o 
  -4   4  13      449.06      467.62     10.78 o 
  -3   4  13      516.52      482.20     10.66 o 
  -2   4  13       68.40       77.03      4.09 o 
  -1   4  13        3.78        1.66      2.16 o 
   0   4  13       19.99       16.58      2.79 o 
   1   4  13     1251.02     1288.50     18.68 o 
   2   4  13     1065.83     1030.12     29.71 o 
   3   4  13      837.82      809.28     12.74 o 
   4   4  13        4.39        6.04      4.40 o 
   5   4  13      102.28      109.79      6.64 o 
   6   4  13      100.59       84.65      5.51 o 
   7   4  13      818.87      812.69     12.86 o 
   8   4  13      595.18      605.53     10.46 o 
   9   4  13      355.68      378.18     10.55 o 
  10   4  13       54.88       59.25      6.43 o 
  11   4  13       13.58        6.95      7.30 o 
  12   4  13       20.49       23.02      5.57 o 
  13   4  13       31.66       35.55      6.68 o 
  -6   5  13      222.28      249.62     12.88 o 
  -5   5  13       81.43       89.09      8.48 o 
  -4   5  13       44.82       49.42      5.26 o 
  -3   5  13      100.36       99.35      5.25 o 
  -2   5  13       55.38       47.25      3.49 o 
  -1   5  13      592.26      605.25     11.83 o 
   0   5  13     1299.96     1286.75     19.10 o 
   1   5  13      100.83       91.73      5.23 o 
   2   5  13      297.75      271.47      8.29 o 
   3   5  13      284.86      300.96      8.51 o 
   4   5  13      598.84      540.46     11.67 o 
   5   5  13     1054.19     1067.88     18.32 o 
   6   5  13      367.07      356.74      7.52 o 
   7   5  13      246.38      255.54      5.96 o 
   8   5  13       40.50       43.62      4.45 o 
   9   5  13        1.43        7.99      3.34 o 
  10   5  13      227.11      215.21     10.36 o 
  11   5  13      188.52      183.55     10.46 o 
  12   5  13      175.15      186.41     10.86 o 
  13   5  13       57.93       52.57      7.56 o 
  -5   6  13      165.11      188.33     14.88 o 
  -4   6  13      410.52      421.98     28.73 o 
  -3   6  13      337.85      350.87      9.39 o 
  -2   6  13       23.69       29.79      2.97 o 
  -1   6  13        2.75        4.12      3.07 o 
   0   6  13      659.50      620.01     13.77 o 
   1   6  13      629.05      630.96     13.69 o 
   2   6  13      448.00      421.49     10.54 o 
   3   6  13     1069.36     1075.69     23.24 o 
   4   6  13      279.09      239.72      7.35 o 
   5   6  13      108.61      123.54      5.18 o 
   6   6  13       59.21       57.74      3.29 o 
   7   6  13      326.69      341.43     12.66 o 
   8   6  13      402.47      373.98     13.21 o 
   9   6  13      446.79      488.87     12.29 o 
  10   6  13       78.82       75.84      6.98 o 
  11   6  13       59.32       63.55      7.92 o 
  12   6  13        2.60       -0.44      5.65 o 
  -5   7  13       90.76       94.04     12.75 o 
  -4   7  13       21.54       21.98      5.84 o 
  -3   7  13       11.33       14.81      5.08 o 
  -2   7  13       44.43       43.09      6.03 o 
  -1   7  13      985.21      949.55     18.60 o 
   0   7  13      873.18      855.50     17.16 o 
   1   7  13      394.62      402.81     10.60 o 
   2   7  13      541.38      486.01     11.50 o 
   3   7  13      242.93      243.74      7.67 o 
   4   7  13       74.45       79.56      6.96 o 
   5   7  13      486.09      490.00      9.90 o 
   6   7  13      476.24      465.56     14.99 o 
   7   7  13      561.98      555.24     16.75 o 
   8   7  13      242.46      226.79     10.75 o 
   9   7  13        4.51       -0.07      4.95 o 
  10   7  13        5.18        4.27      4.36 o 
  11   7  13       35.05       33.62      9.12 o 
  12   7  13      223.79      229.64     17.12 o 
  -4   8  13      188.93      209.06     14.01 o 
  -3   8  13      129.89      120.05     13.26 o 
  -2   8  13       93.66       89.84     11.69 o 
  -1   8  13       16.90       19.15      5.10 o 
   0   8  13       18.80       10.25      5.45 o 
   1   8  13       69.74       71.20      5.01 o 
   2   8  13      358.11      347.77     15.39 o 
   3   8  13      243.35      236.21      7.48 o 
   4   8  13      264.57      273.64      7.09 o 
   5   8  13      200.62      210.02     13.17 o 
   6   8  13       19.81       16.11      4.98 o 
   7   8  13       23.41       21.25      7.02 o 
   8   8  13      279.62      272.61     12.08 o 
   9   8  13      148.74      155.44     13.85 o 
  10   8  13      182.84      202.69     10.88 o 
  11   8  13      204.22      200.27     15.94 o 
  12   8  13       42.01       39.49     10.01 o 
  -3   9  13       95.13       91.02     12.25 o 
  -2   9  13        5.42       -4.53      5.82 o 
  -1   9  13      132.27      152.16      9.87 o 
   0   9  13      375.63      380.03     18.40 o 
   1   9  13      776.68      768.45     21.29 o 
   2   9  13      317.23      328.07      9.12 o 
   3   9  13       96.93      114.40      4.86 o 
   4   9  13        1.69        2.25      3.77 o 
   5   9  13       57.35       57.51      6.66 o 
   6   9  13      256.69      239.82     11.34 o 
   7   9  13      683.77      657.97     19.42 o 
   8   9  13      391.36      379.69     26.04 o 
   9   9  13      202.93      203.79     14.38 o 
  10   9  13       47.86       49.89     12.61 o 
  11   9  13       41.23       32.39      9.51 o 
  -1  10  13      189.78      187.25     11.15 o 
   0  10  13      124.62      128.65      9.35 o 
   1  10  13        8.84       -1.46      4.62 o 
   2  10  13      108.94      105.34      8.62 o 
   3  10  13      232.33      216.44     11.12 o 
   4  10  13      420.75      397.61     14.82 o 
   5  10  13      212.58      218.24     19.16 o 
   6  10  13       69.20       73.00      7.52 o 
   7  10  13       18.12       30.37     17.31 o 
   8  10  13        1.26        0.61      5.31 o 
   9  10  13       81.60       99.74     12.14 o 
  10  10  13      108.69      110.27      9.32 o 
  11  10  13       34.11       39.44      9.85 o 
   1  11  13       27.51       27.69     14.71 o 
   2  11  13      137.91      176.62     10.84 o 
   3  11  13      253.87      304.15     13.77 o 
   4  11  13       56.54       51.80      7.41 o 
   5  11  13       12.07       18.55      5.32 o 
   6  11  13       58.04       47.23      7.17 o 
   7  11  13      153.74      160.89     10.54 o 
   8  11  13      172.10      181.92     12.73 o 
   9  11  13      104.88      111.93      9.59 o 
  10  11  13       25.29       24.86      8.92 o 
   3  12  13       45.05       44.64     10.68 o 
   4  12  13        4.33        4.89      5.10 o 
   5  12  13       33.07       31.28      6.64 o 
   6  12  13      244.46      258.38     14.49 o 
   7  12  13      234.74      251.36     13.04 o 
   8  12  13       11.90       13.13      7.55 o 
  -4 -10  14      106.73       97.82     12.36 o 
  -3 -10  14      240.39      248.55     22.26 o 
  -2 -10  14       58.21       60.49      9.82 o 
  -1 -10  14        7.69       13.02      7.86 o 
   0 -10  14       11.45       10.40      5.17 o 
   1 -10  14       87.62       84.21      8.35 o 
   2 -10  14      158.90      168.63     10.54 o 
  -6  -9  14       56.65       52.86     10.91 o 
  -5  -9  14       25.75       31.99     16.17 o 
  -4  -9  14       30.45       25.65      4.29 o 
  -3  -9  14       37.13       38.13      4.88 o 
  -2  -9  14      208.03      209.34      8.28 o 
  -1  -9  14      265.66      292.76     17.55 o 
   0  -9  14      298.90      296.88      9.42 o 
   1  -9  14      203.87      204.06     17.47 o 
   2  -9  14       86.17       80.34      6.56 o 
   3  -9  14        1.29       -3.04      3.66 o 
   4  -9  14       90.42       93.21      7.21 o 
  -7  -8  14       20.80        6.27      7.61 o 
  -6  -8  14        8.42        1.57      5.87 o 
  -5  -8  14        0.65        2.69      3.39 o 
  -4  -8  14      242.40      257.93      8.85 o 
  -3  -8  14      311.10      311.57      9.54 o 
  -2  -8  14      195.86      209.89      8.09 o 
  -1  -8  14      108.90      116.88      6.28 o 
   0  -8  14       55.37       54.42      4.91 o 
   1  -8  14       19.94       27.37      4.12 o 
   2  -8  14       85.71       78.82      6.28 o 
   3  -8  14      179.46      179.70      8.31 o 
   4  -8  14      294.83      322.58     15.76 o 
   5  -8  14      170.12      206.19     11.31 o 
  -7  -7  14       56.92       52.92     10.52 o 
  -6  -7  14      175.51      203.91     12.90 o 
  -5  -7  14      258.59      271.96      9.22 o 
  -4  -7  14      441.43      401.58     10.76 o 
  -3  -7  14      130.12      120.58      6.38 o 
  -2  -7  14        1.23        6.30      3.19 o 
  -1  -7  14      529.20      545.67     17.57 o 
   0  -7  14      544.23      543.06     14.16 o 
   1  -7  14      224.31      224.35     10.30 o 
   2  -7  14      455.14      457.23     13.67 o 
   3  -7  14      118.42      125.74      7.11 o 
   4  -7  14        4.13        3.45      3.89 o 
   5  -7  14       83.69       75.69      7.68 o 
   6  -7  14       79.54       81.82      8.15 o 
   7  -7  14      144.38      150.54     13.65 o 
  -8  -6  14      164.71      190.03     16.61 o 
  -7  -6  14      156.44      156.57      8.92 o 
  -6  -6  14      167.86      153.03      8.55 o 
  -5  -6  14       22.94       21.82      4.37 o 
  -4  -6  14        2.00        5.36      3.31 o 
  -3  -6  14       41.34       52.97      4.92 o 
  -2  -6  14      790.32      794.92     15.12 o 
  -1  -6  14      770.42      720.38     14.71 o 
   0  -6  14      828.60      803.12     12.30 o 
   1  -6  14       78.49       75.59      5.60 o 
   2  -6  14       36.72       36.85      3.26 o 
   3  -6  14      441.24      425.09      9.81 o 
   4  -6  14      565.12      535.09     20.98 o 
   5  -6  14      262.30      267.15     11.92 o 
   6  -6  14      283.14      266.53     12.16 o 
   7  -6  14       39.83       38.94      8.73 o 
   8  -6  14       23.26       22.94      8.28 o 
  -8  -5  14       10.74        5.34     11.78 o 
  -7  -5  14        3.65        2.12      3.74 o 
  -6  -5  14       99.68      106.01      8.76 o 
  -5  -5  14      354.74      368.65     11.67 o 
  -4  -5  14      508.47      519.47     11.83 o 
  -3  -5  14      369.66      369.12      9.59 o 
  -2  -5  14      128.87      145.26      7.70 o 
  -1  -5  14       28.97       23.33      2.77 o 
   0  -5  14       36.11       38.69      3.11 o 
   1  -5  14      641.32      636.79     10.69 o 
   2  -5  14     1260.55     1207.47     18.02 o 
   3  -5  14      509.92      498.72     14.83 o 
   4  -5  14      326.07      342.18     14.53 o 
   5  -5  14       35.77       39.94      4.62 o 
   6  -5  14        4.11        6.53      4.27 o 
   7  -5  14       89.53       90.17      7.95 o 
   8  -5  14      129.25      122.90     12.53 o 
   9  -5  14      235.33      233.28     16.89 o 
  -8  -4  14       40.12       42.21      6.76 o 
  -7  -4  14      145.86      153.52      8.29 o 
  -6  -4  14      265.19      292.83     10.48 o 
  -5  -4  14      105.85      119.82      6.96 o 
  -4  -4  14       66.26       59.22      4.57 o 
  -3  -4  14       14.92       24.38      2.78 o 
  -2  -4  14     1114.10     1126.43     15.31 o 
  -1  -4  14     1886.85     1867.27     22.34 o 
   0  -4  14     1211.93     1175.92     15.84 o 
   1  -4  14       46.15       42.18      4.55 o 
   2  -4  14      422.73      437.26      8.53 o 
   3  -4  14      258.31      257.53      7.37 o 
   4  -4  14      156.85      138.59      6.60 o 
   5  -4  14      325.95      318.37      8.50 o 
   6  -4  14      433.56      395.21     10.48 o 
   7  -4  14      125.87      136.69      6.09 o 
   8  -4  14       88.05      112.27     11.86 o 
   9  -4  14        4.66        9.96      6.99 o 
  -8  -3  14       34.13       29.02      6.41 o 
  -7  -3  14       77.36       60.13      5.97 o 
  -6  -3  14       19.55       17.20      4.00 o 
  -5  -3  14       44.96       53.44      5.35 o 
  -4  -3  14      605.37      604.73      9.79 o 
  -3  -3  14     1022.68     1026.04     14.23 o 
  -2  -3  14     2744.44     2624.05     26.72 o 
  -1  -3  14     1260.13     1181.60     14.33 o 
   0  -3  14        2.95        2.85      2.63 o 
   1  -3  14        3.61       -2.40      2.45 o 
   2  -3  14     1217.76     1174.66     17.66 o 
   3  -3  14     1999.02     1859.77     28.95 o 
   4  -3  14     1704.13     1588.96     22.37 o 
   5  -3  14      279.56      288.61      7.92 o 
   6  -3  14       70.89       81.59      5.39 o 
   7  -3  14        8.24        5.52      2.83 o 
   8  -3  14      311.71      296.36     12.30 o 
   9  -3  14      154.68      146.73     13.20 o 
  10  -3  14      100.49      120.55     13.09 o 
  -8  -2  14        2.14       -1.14      4.68 o 
  -7  -2  14      120.64      135.08     11.59 o 
  -6  -2  14      241.05      234.06      9.21 o 
  -5  -2  14      351.53      336.40      7.86 o 
  -4  -2  14      420.04      398.30     10.82 o 
  -3  -2  14      159.75      154.02      5.09 o 
  -2  -2  14       54.00       61.53      8.21 o 
  -1  -2  14      483.25      476.78      9.24 o 
   0  -2  14      874.92      850.92     11.23 o 
   1  -2  14     1028.24      990.71     14.95 o 
   2  -2  14     2100.59     2078.07     21.74 o 
   3  -2  14      207.15      198.91      6.42 o 
   4  -2  14       48.91       46.79      3.73 o 
   5  -2  14       10.34        6.57      2.59 o 
   6  -2  14      413.05      407.70      9.46 o 
   7  -2  14      274.50      295.75      8.72 o 
   8  -2  14      303.59      315.62     17.29 o 
   9  -2  14       87.27      108.64     11.80 o 
  10  -2  14       26.35       38.32      8.84 o 
  11  -2  14       14.84       10.63      7.16 o 
  -8  -1  14      107.13      113.05      9.47 o 
  -7  -1  14      223.92      210.17      9.29 o 
  -6  -1  14      244.20      259.16      9.60 o 
  -5  -1  14       11.08        9.22      4.14 o 
  -4  -1  14        5.82        6.79      2.25 o 
  -3  -1  14      225.68      270.15      6.56 o 
  -2  -1  14     2979.02     2800.77     28.61 o 
  -1  -1  14     2469.37     2341.19     26.31 o 
   0  -1  14     1251.08     1189.63     15.52 o 
   1  -1  14       17.71       19.96      2.25 o 
   2  -1  14      733.29      719.82     19.44 o 
   3  -1  14      520.24      532.31      9.20 o 
   4  -1  14     2117.11     2056.84     23.81 o 
   5  -1  14     1136.65     1130.50     18.41 o 
   6  -1  14      870.34      865.94     14.60 o 
   7  -1  14      125.42      128.42      6.39 o 
   8  -1  14       75.12       64.21      5.65 o 
   9  -1  14      109.96       77.37     10.13 o 
  10  -1  14      335.39      284.18     17.40 o 
  11  -1  14      106.65      102.20     12.31 o 
  -8   0  14       15.62        3.13      5.48 o 
  -7   0  14        0.06        3.50      3.76 o 
  -6   0  14      173.02      165.61      8.18 o 
  -5   0  14      554.19      566.54     16.82 o 
  -4   0  14      518.17      521.79     10.67 o 
  -3   0  14      312.61      313.75      7.03 o 
  -2   0  14      180.39      185.44      5.18 o 
  -1   0  14      175.46      173.49      5.19 o 
   0   0  14      529.15      488.52      7.86 o 
   1   0  14     1072.65     1073.68     17.08 o 
   2   0  14     1939.35     1840.78     29.75 o 
   3   0  14      838.83      774.20     11.54 o 
   4   0  14       31.30       42.54      3.09 o 
   5   0  14       83.34       75.24      3.79 o 
   6   0  14       95.70       93.68      4.56 o 
   7   0  14       28.70       32.60      4.30 o 
   8   0  14      496.51      492.48     10.41 o 
   9   0  14      454.77      457.32     21.20 o 
  10   0  14       46.28       61.65      9.51 o 
  11   0  14       12.34        7.38      6.60 o 
  -8   1  14       33.63       35.08     10.74 o 
  -7   1  14      215.81      222.79     12.36 o 
  -6   1  14      180.52      175.13     10.81 o 
  -5   1  14      134.76      134.11      7.25 o 
  -4   1  14       35.32       36.94      3.64 o 
  -3   1  14       64.61       77.81      4.01 o 
  -2   1  14      766.66      713.46     11.32 o 
  -1   1  14      672.41      733.59      9.72 o 
   0   1  14     1022.20      984.83     12.86 o 
   1   1  14      548.05      583.71      9.62 o 
   2   1  14      313.46      267.71      6.28 o 
   3   1  14       85.47       92.44      6.16 o 
   4   1  14      568.08      557.01      9.34 o 
   5   1  14      446.95      458.92      8.93 o 
   6   1  14      671.67      624.27     11.45 o 
   7   1  14      162.57      151.89      6.60 o 
   8   1  14       81.99       77.01      6.45 o 
   9   1  14      119.37      109.87      7.67 o 
  10   1  14        1.11       -1.37      3.73 o 
  11   1  14       47.47       51.19      9.57 o 
  12   1  14      122.31      146.12     14.43 o 
  -7   2  14        3.09       -3.67      8.50 o 
  -6   2  14        0.02        3.82      4.37 o 
  -5   2  14        3.36        4.59      4.47 o 
  -4   2  14      362.51      376.63     19.44 o 
  -3   2  14      830.32      883.02     17.23 o 
  -2   2  14     2557.23     2494.12     25.76 o 
  -1   2  14     1853.29     1758.58     19.26 o 
   0   2  14        0.48        1.05      1.91 o 
   1   2  14      119.18      106.37      4.12 o 
   2   2  14     1956.30     1906.01     22.19 o 
   3   2  14      570.14      568.54      9.43 o 
   4   2  14      912.36      853.31     13.45 o 
   5   2  14      467.67      472.37     10.37 o 
   6   2  14      134.98      133.48      5.90 o 
   7   2  14      130.99      117.52      4.92 o 
   8   2  14      391.86      375.04      8.60 o 
   9   2  14      146.29      150.68      6.45 o 
  10   2  14      149.34      150.97      9.24 o 
  11   2  14      120.05      131.97      9.10 o 
  12   2  14        5.66        2.92      4.80 o 
  -7   3  14      121.55      133.64     15.22 o 
  -6   3  14      125.05      134.05      9.96 o 
  -5   3  14      351.22      334.16     16.36 o 
  -4   3  14      164.36      159.07      9.90 o 
  -3   3  14      107.17      106.32      6.83 o 
  -2   3  14       55.83       49.89      3.53 o 
  -1   3  14      114.38      106.58      5.26 o 
   0   3  14      441.62      439.56     10.28 o 
   1   3  14     1302.92     1286.71     16.45 o 
   2   3  14      985.50      942.19     13.15 o 
   3   3  14      758.27      735.57     11.07 o 
   4   3  14       15.80        6.26      4.73 o 
   5   3  14       28.54       23.39      2.95 o 
   6   3  14      122.54      122.70      4.98 o 
   7   3  14      110.74      117.47      5.36 o 
   8   3  14      564.26      574.07     10.76 o 
   9   3  14      373.28      384.01      8.51 o 
  10   3  14        0.88       -1.28      2.35 o 
  11   3  14       48.05       39.52      6.68 o 
  12   3  14        4.06        0.50      4.79 o 
  -6   4  14      111.81      113.38     19.69 o 
  -5   4  14        6.94        8.96      5.31 o 
  -4   4  14      180.73      190.59     10.90 o 
  -3   4  14      621.64      614.43     12.54 o 
  -2   4  14      555.02      577.95     10.50 o 
  -1   4  14      409.07      445.79      9.97 o 
   0   4  14      606.57      582.99     11.51 o 
   1   4  14       52.16       52.49      3.84 o 
   2   4  14      501.07      495.06     15.54 o 
   3   4  14      238.66      220.15      7.72 o 
   4   4  14     1621.14     1630.62     43.60 o 
   5   4  14     1002.29      953.42     15.80 o 
   6   4  14      154.76      156.50      5.33 o 
   7   4  14        1.96        0.48      2.02 o 
   8   4  14       23.08       28.44      2.83 o 
   9   4  14       59.22       64.68      5.22 o 
  10   4  14      271.89      286.72     11.83 o 
  11   4  14      111.17      121.41      8.94 o 
  12   4  14       36.30       19.46      5.73 o 
  -5   5  14      168.96      167.70     14.43 o 
  -4   5  14      302.47      304.38     13.36 o 
  -3   5  14      274.19      299.27      8.71 o 
  -2   5  14      369.50      367.75      9.36 o 
  -1   5  14      861.60      844.08     14.80 o 
   0   5  14      221.11      238.70      8.43 o 
   1   5  14     1287.88     1280.43     22.28 o 
   2   5  14     1005.48     1011.83     18.66 o 
   3   5  14      569.91      537.13     12.19 o 
   4   5  14        0.71       -0.79      2.49 o 
   5   5  14       11.80        8.76      2.77 o 
   6   5  14       20.43       21.04      3.10 o 
   7   5  14        1.21        1.62      1.91 o 
   8   5  14      100.90      108.50      6.02 o 
   9   5  14      342.05      333.36     10.07 o 
  10   5  14       54.69       68.22     11.92 o 
  11   5  14       23.09       13.06      5.10 o 
  12   5  14        8.06        5.49      8.92 o 
  -5   6  14       73.43       74.44      8.70 o 
  -4   6  14        3.52        6.23      5.10 o 
  -3   6  14       44.50       38.49      9.23 o 
  -2   6  14        2.73        0.53      3.18 o 
  -1   6  14      138.44      154.49      7.20 o 
   0   6  14      361.52      385.62     10.83 o 
   1   6  14      383.63      384.81     10.66 o 
   2   6  14      115.10      104.36      5.73 o 
   3   6  14       60.32       54.27      4.39 o 
   4   6  14      311.43      324.71      8.92 o 
   5   6  14      790.28      802.72     15.23 o 
   6   6  14      377.74      373.46     12.95 o 
   7   6  14      277.75      252.76     11.19 o 
   8   6  14      243.18      244.13     11.17 o 
   9   6  14       27.94       27.15      5.36 o 
  10   6  14       16.12       22.61      5.10 o 
  11   6  14       58.31       69.67      9.90 o 
  12   6  14       46.17       37.91     16.11 o 
  -4   7  14      198.89      217.05     17.01 o 
  -3   7  14      334.09      333.47     20.36 o 
  -2   7  14      260.08      266.00     17.29 o 
  -1   7  14      102.01      128.26      8.76 o 
   0   7  14       35.20       18.60      5.13 o 
   1   7  14       21.61       18.68      3.59 o 
   2   7  14      200.31      211.69      7.76 o 
   3   7  14      294.20      274.81      8.51 o 
   4   7  14      610.62      618.56     12.99 o 
   5   7  14      846.99      852.28     19.13 o 
   6   7  14        0.66        1.08      4.08 o 
   7   7  14      103.43      104.27      8.06 o 
   8   7  14      180.80      189.62     10.34 o 
   9   7  14       24.34       40.56      6.13 o 
  10   7  14       85.30      100.40     12.34 o 
  11   7  14      150.10      147.07     14.60 o 
  12   7  14       11.21       13.82      7.83 o 
  -3   8  14      128.72      116.69     13.59 o 
  -2   8  14       66.22       47.94      9.90 o 
  -1   8  14        0.64        7.72      4.60 o 
   0   8  14      410.94      431.20     15.43 o 
   1   8  14     1338.89     1306.92     44.28 o 
   2   8  14      431.65      403.75     16.56 o 
   3   8  14      112.41      116.35      5.89 o 
   4   8  14        2.17        1.78      2.28 o 
   5   8  14       27.69       26.05      5.42 o 
   6   8  14       94.92      107.80      8.50 o 
   7   8  14      453.82      453.85     24.59 o 
   8   8  14      372.45      385.30     14.64 o 
   9   8  14      271.88      265.85     14.18 o 
  10   8  14       10.64        6.30      4.66 o 
  11   8  14       44.42       42.29      9.85 o 
  -2   9  14       56.25       61.76     11.41 o 
  -1   9  14       58.82       71.30      7.83 o 
   0   9  14       76.58       83.26      8.01 o 
   1   9  14        0.02        0.52      9.15 o 
   2   9  14       24.00       26.87      5.75 o 
   3   9  14      128.81      140.62      7.02 o 
   4   9  14      352.01      367.31     14.21 o 
   5   9  14      276.49      280.29     13.71 o 
   6   9  14       48.00       52.47      6.80 o 
   7   9  14        2.30        9.28      5.01 o 
   8   9  14        6.25       -3.40      3.91 o 
   9   9  14       95.93      109.61      8.87 o 
  10   9  14      206.33      197.44     14.96 o 
  11   9  14       81.88       84.19     12.20 o 
   0  10  14       44.55       46.03      7.02 o 
   1  10  14      186.23      203.69     11.40 o 
   2  10  14      815.88      835.16     30.71 o 
   3  10  14      580.82      581.50     18.63 o 
   4  10  14       11.07        3.53      4.48 o 
   5  10  14        2.37       -2.97      4.27 o 
   6  10  14       68.75       75.40      7.99 o 
   7  10  14      360.86      358.08     16.89 o 
   8  10  14      217.84      209.36     11.77 o 
   9  10  14      100.07      105.76      9.23 o 
  10  10  14       22.93       17.47      5.64 o 
   2  11  14        0.59        3.23      7.19 o 
   3  11  14      143.28      134.14     10.27 o 
   4  11  14       82.97       69.91      8.13 o 
   5  11  14       55.53       70.18      8.02 o 
   6  11  14       80.33       86.62      8.44 o 
   7  11  14       99.34      106.90      9.23 o 
   8  11  14       11.43        9.81     10.46 o 
   9  11  14        0.38       -1.88      5.54 o 
  -4  -9  15      141.90      126.44     10.91 o 
  -3  -9  15      207.70      188.70     14.38 o 
  -2  -9  15       65.73       66.48      5.63 o 
  -1  -9  15       29.86       36.02      4.91 o 
   0  -9  15        8.75        9.05      3.72 o 
   1  -9  15        1.79       -1.93      3.72 o 
   2  -9  15       75.97       79.93     11.34 o 
   3  -9  15      151.98      154.87      8.71 o 
  -5  -8  15      108.34       84.47      8.75 o 
  -4  -8  15       72.74       64.75      6.85 o 
  -3  -8  15        5.45        4.04      3.44 o 
  -2  -8  15       63.96       59.04      5.32 o 
  -1  -8  15      222.73      221.29      8.24 o 
   0  -8  15      216.22      245.57      8.58 o 
   1  -8  15      137.94      140.45      6.83 o 
   2  -8  15       82.16       82.94      6.89 o 
   3  -8  15        0.67        0.85      3.65 o 
   4  -8  15       27.22       34.52      6.70 o 
  -6  -7  15       58.17       41.56     10.18 o 
  -5  -7  15       14.01       10.89      5.77 o 
  -4  -7  15       43.49       42.63      4.75 o 
  -3  -7  15      309.60      314.60      9.67 o 
  -2  -7  15      450.70      468.27     11.53 o 
  -1  -7  15      216.92      228.52     10.41 o 
   0  -7  15      185.26      193.92      7.49 o 
   1  -7  15       42.29       42.80      4.46 o 
   2  -7  15       57.35       58.44      5.52 o 
   3  -7  15      111.74       91.81      8.13 o 
   4  -7  15      174.38      167.68     14.99 o 
   5  -7  15      131.54      107.91      8.92 o 
   6  -7  15      120.78      126.27      9.64 o 
  -7  -6  15       20.79       28.31      9.23 o 
  -6  -6  15       56.75       63.52      7.52 o 
  -5  -6  15      113.36      140.95      8.21 o 
  -4  -6  15      161.50      160.16      7.13 o 
  -3  -6  15      215.10      214.80      7.86 o 
  -2  -6  15       67.48       67.87      6.03 o 
  -1  -6  15        4.63        5.62      3.06 o 
   0  -6  15      156.31      167.66      5.36 o 
   1  -6  15      689.12      660.96     11.85 o 
   2  -6  15      698.13      699.34     14.84 o 
   3  -6  15      202.57      192.81     10.41 o 
   4  -6  15        2.79        2.04      4.31 o 
   5  -6  15       44.84       37.19      6.21 o 
   6  -6  15       62.76       73.45      7.85 o 
   7  -6  15      134.27      123.80     12.87 o 
  -7  -5  15      208.62      232.10     17.62 o 
  -6  -5  15      157.71      155.87     10.64 o 
  -5  -5  15       18.65       12.46      4.00 o 
  -4  -5  15        3.72       -2.82      2.82 o 
  -3  -5  15       15.67       27.50      3.87 o 
  -2  -5  15      175.26      176.08      6.93 o 
  -1  -5  15      779.01      782.69     12.16 o 
   0  -5  15      461.29      447.21      8.75 o 
   1  -5  15       45.31       52.11      3.51 o 
   2  -5  15       35.71       34.21      3.21 o 
   3  -5  15      130.65      125.07      6.43 o 
   4  -5  15      470.48      462.29     15.53 o 
   5  -5  15      322.01      304.18     12.58 o 
   6  -5  15      231.90      242.89     11.78 o 
   7  -5  15      115.77      128.94      9.40 o 
   8  -5  15       64.48       64.28     10.52 o 
  -7  -4  15       36.31       41.69      6.25 o 
  -6  -4  15       29.51       32.80      5.09 o 
  -5  -4  15      144.83      159.16      7.85 o 
  -4  -4  15      432.53      414.40     11.53 o 
  -3  -4  15      538.71      529.09      9.07 o 
  -2  -4  15      451.91      420.72      8.25 o 
  -1  -4  15        3.53        5.27      2.30 o 
   0  -4  15       96.23       90.25      4.16 o 
   1  -4  15      109.99      106.45      4.51 o 
   2  -4  15      309.53      310.83      8.17 o 
   3  -4  15      747.97      740.89     18.36 o 
   4  -4  15      509.36      511.50     12.85 o 
   5  -4  15      136.49      154.13      7.72 o 
   6  -4  15       22.96       29.83      4.73 o 
   7  -4  15        8.50        5.87      4.83 o 
   8  -4  15       66.41       53.20      9.90 o 
   9  -4  15       96.35      113.45     12.75 o 
  -7  -3  15      219.11      255.33     10.63 o 
  -6  -3  15      132.97      138.21      9.68 o 
  -5  -3  15       74.52       69.09      5.82 o 
  -4  -3  15      226.19      195.24      5.34 o 
  -3  -3  15      207.07      196.18      5.64 o 
  -2  -3  15       68.64       88.89      3.78 o 
  -1  -3  15      815.57      809.75     12.42 o 
   0  -3  15      438.59      414.59      8.25 o 
   1  -3  15      357.21      335.96      7.35 o 
   2  -3  15     1143.30     1106.36     20.04 o 
   3  -3  15       99.01      113.27      6.19 o 
   4  -3  15      112.97      105.63      5.12 o 
   5  -3  15      409.00      407.68      9.70 o 
   6  -3  15      195.97      198.27      6.98 o 
   7  -3  15      107.01      122.64      5.89 o 
   8  -3  15       66.13       81.90     10.74 o 
   9  -3  15       13.67       19.58      7.05 o 
  -7  -2  15       61.19       66.51      7.33 o 
  -6  -2  15       17.85       15.19      4.16 o 
  -5  -2  15        2.43        3.78      2.20 o 
  -4  -2  15       73.49       98.76      4.37 o 
  -3  -2  15      244.28      254.32      8.05 o 
  -2  -2  15     1757.01     1658.22     20.53 o 
  -1  -2  15     1041.40      984.20     12.85 o 
   0  -2  15      625.79      593.83      9.12 o 
   1  -2  15        2.01        2.60      2.16 o 
   2  -2  15       44.62       44.86      4.43 o 
   3  -2  15      708.03      700.97     12.73 o 
   4  -2  15     2028.62     1905.24     29.94 o 
   5  -2  15      580.85      576.67     11.61 o 
   6  -2  15      297.89      307.71      8.36 o 
   7  -2  15        2.81        4.90      3.33 o 
   8  -2  15       41.13       48.74     13.45 o 
   9  -2  15       98.98       95.04     11.41 o 
  10  -2  15      195.54      201.72     15.89 o 
  -7  -1  15       10.72        7.21      4.31 o 
  -6  -1  15      191.12      211.76      9.13 o 
  -5  -1  15      328.76      348.83     11.07 o 
  -4  -1  15      276.29      289.45      7.79 o 
  -3  -1  15      178.50      191.05      6.90 o 
  -2  -1  15       67.43       62.19      3.68 o 
  -1  -1  15       15.38       23.68      3.18 o 
   0  -1  15      514.23      517.47      9.24 o 
   1  -1  15      827.43      770.21     11.82 o 
   2  -1  15     1525.03     1604.00     19.80 o 
   3  -1  15      455.67      444.56     10.31 o 
   4  -1  15      445.47      458.38      8.77 o 
   5  -1  15       11.50       13.69      2.95 o 
   6  -1  15       33.42       35.52      6.98 o 
   7  -1  15      385.85      377.19     10.67 o 
   8  -1  15      551.85      533.03     16.41 o 
   9  -1  15      225.05      235.96     15.61 o 
  10  -1  15       26.55       42.96      9.17 o 
  11  -1  15        1.23       -5.43      5.43 o 
  -7   0  15      481.59      538.58     15.27 o 
  -6   0  15      135.30      118.19      7.44 o 
  -5   0  15        1.58        4.83      3.28 o 
  -4   0  15        3.44        4.17      3.16 o 
  -3   0  15       50.22       45.43      3.65 o 
  -2   0  15     1126.08     1136.49     15.71 o 
  -1   0  15     1788.61     1710.96     20.93 o 
   0   0  15     1263.60     1220.48     19.97 o 
   1   0  15      262.52      222.03      5.93 o 
   2   0  15      319.18      313.67      7.92 o 
   3   0  15      540.64      503.23      9.12 o 
   4   0  15     2751.71     2571.74     31.34 o 
   5   0  15     1635.47     1608.82     27.76 o 
   6   0  15      816.84      834.48     14.16 o 
   7   0  15       64.85       70.62      4.45 o 
   8   0  15       51.52       53.24      6.29 o 
   9   0  15       16.83       12.53      6.27 o 
  10   0  15       42.12       29.98      8.06 o 
  11   0  15       82.13       72.72     11.02 o 
  -7   1  15       20.34       23.16      8.67 o 
  -6   1  15       36.34       42.30      8.22 o 
  -5   1  15      106.86      111.57      6.94 o 
  -4   1  15      363.78      386.45     12.66 o 
  -3   1  15      488.55      498.86      9.48 o 
  -2   1  15      635.50      601.68     10.40 o 
  -1   1  15       43.02       34.91      3.88 o 
   0   1  15      360.67      350.50      7.48 o 
   1   1  15      491.76      472.87     12.94 o 
   2   1  15     1456.69     1423.08     19.55 o 
   3   1  15      730.40      696.41     13.98 o 
   4   1  15     1520.41     1494.75     21.40 o 
   5   1  15      343.56      306.71      7.86 o 
   6   1  15       10.41        2.18      2.52 o 
   7   1  15       92.40      102.02      4.91 o 
   8   1  15      159.92      146.25      5.76 o 
   9   1  15       63.31       78.47      7.04 o 
  10   1  15      135.86      133.72      9.15 o 
  11   1  15      149.21      158.43     14.15 o 
  -6   2  15       41.50       44.24      7.01 o 
  -5   2  15      182.81      186.94     11.11 o 
  -4   2  15      268.06      273.50     24.50 o 
  -3   2  15       17.89       21.98      3.49 o 
  -2   2  15      317.66      334.75      8.65 o 
  -1   2  15      548.27      563.52     15.01 o 
   0   2  15     1384.89     1369.46     24.48 o 
   1   2  15     1198.15     1105.24     16.08 o 
   2   2  15      480.91      513.54     11.51 o 
   3   2  15      102.06       84.89      3.90 o 
   4   2  15        3.23        2.68      2.56 o 
   5   2  15      308.44      303.67      7.84 o 
   6   2  15     1915.82     1903.93     26.89 o 
   7   2  15      656.36      695.10     12.58 o 
   8   2  15      201.64      200.22      6.60 o 
   9   2  15       43.91       48.21      4.97 o 
  10   2  15        8.48        7.94      4.20 o 
  11   2  15       72.09       87.10     14.27 o 
  12   2  15       63.70       67.92      7.89 o 
  -6   3  15        0.40        3.99      6.60 o 
  -5   3  15       47.27       54.83      7.39 o 
  -4   3  15      122.44      122.61     21.40 o 
  -3   3  15      376.91      375.49     11.13 o 
  -2   3  15     1094.48     1103.42     17.85 o 
  -1   3  15      667.95      659.93     13.25 o 
   0   3  15      277.06      278.74      7.74 o 
   1   3  15       13.33       13.50      2.86 o 
   2   3  15      172.76      162.62      5.08 o 
   3   3  15      263.85      240.84      6.86 o 
   4   3  15     2919.37     2772.62     33.93 o 
   5   3  15      677.20      685.86     13.69 o 
   6   3  15       29.10       18.80      2.96 o 
   7   3  15      204.45      189.13      6.21 o 
   8   3  15      165.08      168.10      5.89 o 
   9   3  15      120.09      141.70      7.42 o 
  10   3  15      397.59      403.37     14.49 o 
  11   3  15       89.81      102.09      8.50 o 
  12   3  15       56.10       64.21      8.03 o 
  -5   4  15      301.88      331.86     40.47 o 
  -4   4  15      267.70      274.81     12.72 o 
  -3   4  15       98.60       93.06      8.58 o 
  -2   4  15       84.25       91.72      5.22 o 
  -1   4  15       35.99       25.77      3.42 o 
   0   4  15      641.15      610.94     12.08 o 
   1   4  15      796.09      802.06     16.04 o 
   2   4  15      633.86      615.60     13.73 o 
   3   4  15      327.63      320.07      9.38 o 
   4   4  15      170.03      191.82      7.34 o 
   5   4  15       74.03       70.88      5.56 o 
   6   4  15      159.79      154.76      6.03 o 
   7   4  15      235.15      242.70      6.77 o 
   8   4  15      816.78      805.81     13.40 o 
   9   4  15      478.14      481.46      9.41 o 
  10   4  15       39.72       38.88      6.04 o 
  11   4  15       12.71        6.78      8.42 o 
  12   4  15        8.11        0.84      4.94 o 
  -5   5  15       46.50       33.58      6.97 o 
  -4   5  15        4.42        7.21      4.98 o 
  -3   5  15      254.62      281.50     18.80 o 
  -2   5  15      695.09      684.74     13.56 o 
  -1   5  15      691.87      726.90     25.14 o 
   0   5  15      762.35      769.98     16.30 o 
   1   5  15      266.43      250.65      8.74 o 
   2   5  15       62.83       50.41      4.69 o 
   3   5  15      536.11      504.46     12.16 o 
   4   5  15      708.20      646.58     13.90 o 
   5   5  15      356.96      373.00      9.95 o 
   6   5  15      374.87      346.06     10.02 o 
   7   5  15       32.05       31.35      6.89 o 
   8   5  15       40.47       37.58      3.22 o 
   9   5  15       53.05       49.78      4.88 o 
  10   5  15      133.28      148.31     17.45 o 
  11   5  15       83.42       92.05      8.13 o 
  12   5  15       33.94       48.36      7.08 o 
  -4   6  15      172.37      209.67     16.84 o 
  -3   6  15      182.50      184.49     15.33 o 
  -2   6  15      337.88      336.23     13.55 o 
  -1   6  15      205.62      187.74     10.36 o 
   0   6  15        4.04        5.46      3.06 o 
   1   6  15       85.26       96.39      5.81 o 
   2   6  15      539.52      464.91     11.86 o 
   3   6  15      538.54      527.00     19.52 o 
   4   6  15     1325.03     1253.19     21.72 o 
   5   6  15      464.24      483.29     11.42 o 
   6   6  15      175.67      164.33     12.20 o 
   7   6  15       28.79       28.84      5.44 o 
   8   6  15        9.39        3.28      4.64 o 
   9   6  15       11.14       14.87     10.52 o 
  10   6  15      111.82       99.55     21.26 o 
  11   6  15      111.51      123.59     24.36 o 
  12   6  15        9.23        4.66      5.08 o 
  -3   7  15        0.30       -0.17      7.27 o 
  -2   7  15       17.38       16.50      7.38 o 
  -1   7  15      126.78      138.87      9.45 o 
   0   7  15      667.74      662.45     37.79 o 
   1   7  15      387.96      378.26     14.16 o 
   2   7  15       34.73       26.60      5.34 o 
   3   7  15      138.54      145.78      6.57 o 
   4   7  15        0.97        3.68      2.65 o 
   5   7  15       58.11       60.67      6.85 o 
   6   7  15      379.08      350.14     13.71 o 
   7   7  15      432.61      473.55     25.40 o 
   8   7  15      176.88      161.45      9.95 o 
   9   7  15       28.74       25.78      5.74 o 
  10   7  15       31.39       32.90      6.16 o 
  11   7  15       13.77       21.26      7.94 o 
  -2   8  15      509.40      520.25     26.12 o 
  -1   8  15      269.79      258.11     28.36 o 
   0   8  15       83.18       78.43      7.91 o 
   1   8  15       25.87       22.02      5.62 o 
   2   8  15       40.06       50.09      6.71 o 
   3   8  15      237.16      249.30     11.76 o 
   4   8  15      397.22      396.64     10.03 o 
   5   8  15       65.78       73.48      7.47 o 
   6   8  15       61.56       68.93      7.54 o 
   7   8  15       33.80       44.44      6.51 o 
   8   8  15       27.41       42.62      9.71 o 
   9   8  15       19.77       11.40      8.92 o 
  10   8  15       72.86       76.79      7.97 o 
  11   8  15       83.12      106.34     13.54 o 
  -1   9  15       12.57       26.57      9.12 o 
   0   9  15       83.81       89.75      8.62 o 
   1   9  15      194.58      207.74     15.05 o 
   2   9  15      493.74      479.94     17.10 o 
   3   9  15      341.01      347.15     14.14 o 
   4   9  15       12.01       16.14     10.13 o 
   5   9  15        0.14       -3.71      3.71 o 
   6   9  15      234.47      223.94     11.76 o 
   7   9  15      267.88      243.97     12.10 o 
   8   9  15      181.73      175.87     10.85 o 
   9   9  15      160.56      162.77     10.56 o 
  10   9  15       81.62       71.07      8.13 o 
   1  10  15      168.81      178.07     11.24 o 
   2  10  15        6.03        7.10      5.25 o 
   3  10  15       43.31       31.79      6.53 o 
   4  10  15      107.10      139.72     10.13 o 
   5  10  15      111.81      121.63     21.34 o 
   6  10  15      103.25       86.19      8.43 o 
   7  10  15      100.67       92.53      8.72 o 
   8  10  15       15.78       22.84     10.85 o 
   9  10  15        4.76       -3.02      4.96 o 
   3  11  15      408.91      415.41     16.83 o 
   4  11  15      241.60      219.46     12.53 o 
   5  11  15       53.55       54.00     12.64 o 
   6  11  15        1.74        2.38      4.66 o 
   7  11  15       13.49       15.50      8.17 o 
  -2  -9  16       41.85       46.84     11.27 o 
  -1  -9  16       82.70       81.02     18.43 o 
   0  -9  16      120.83      136.63     24.45 o 
   1  -9  16       82.72       87.72     16.78 o 
  -4  -8  16       62.60       62.50     16.81 o 
  -3  -8  16      163.42      184.68      9.60 o 
  -2  -8  16      145.78      140.98      9.74 o 
  -1  -8  16       81.19       77.29      6.68 o 
   0  -8  16       80.26       79.78      5.77 o 
   1  -8  16       11.25        6.99      3.75 o 
   2  -8  16       57.17       63.30      6.29 o 
   3  -8  16      123.32      143.06     10.30 o 
  -5  -7  16      264.63      236.41     17.29 o 
  -4  -7  16      201.12      205.28      8.42 o 
  -3  -7  16       32.12       30.22      4.39 o 
  -2  -7  16        2.74        0.79      3.05 o 
  -1  -7  16        9.27       11.47      3.48 o 
   0  -7  16      139.83      164.11      7.15 o 
   1  -7  16      275.10      275.71      8.88 o 
   2  -7  16      209.49      200.96     11.21 o 
   3  -7  16       52.29       44.02      6.81 o 
   4  -7  16        1.19       -1.38      7.44 o 
   5  -7  16       32.00       36.57     12.53 o 
  -6  -6  16      121.76      117.31     13.65 o 
  -5  -6  16       66.16       83.03      7.07 o 
  -4  -6  16        1.00        0.75      3.24 o 
  -3  -6  16      125.45      138.51      7.73 o 
  -2  -6  16      194.59      210.48      7.81 o 
  -1  -6  16      400.51      405.05     13.44 o 
   0  -6  16      661.48      610.62     14.44 o 
   1  -6  16      106.01      111.21      5.89 o 
   2  -6  16        0.16        3.13      4.03 o 
   3  -6  16       33.87       31.77      6.21 o 
   4  -6  16       98.59       89.73      8.13 o 
   5  -6  16      208.09      215.62     11.34 o 
   6  -6  16      248.17      249.16     12.64 o 
  -6  -5  16      108.19      125.31     13.99 o 
  -5  -5  16      178.91      197.41      9.17 o 
  -4  -5  16      130.23      137.24      6.82 o 
  -3  -5  16       46.92       62.45      5.07 o 
  -2  -5  16       62.15       64.36      5.69 o 
  -1  -5  16       13.81       11.86      2.47 o 
   0  -5  16       31.23       30.83      3.13 o 
   1  -5  16      214.50      230.57      8.92 o 
   2  -5  16      376.77      377.76     14.25 o 
   3  -5  16      326.40      324.29     13.20 o 
   4  -5  16       62.00       56.15      6.99 o 
   5  -5  16        0.13        1.30      5.12 o 
   6  -5  16        1.97        3.58      4.44 o 
   7  -5  16       20.53       21.09      6.08 o 
  -7  -4  16      204.05      221.47     17.29 o 
  -6  -4  16      234.72      238.81     16.42 o 
  -5  -4  16      173.54      190.57     10.93 o 
  -4  -4  16        8.65        3.84      3.02 o 
  -3  -4  16       43.83       56.01      5.50 o 
  -2  -4  16      263.04      284.34      6.80 o 
  -1  -4  16      483.96      513.30      9.62 o 
   0  -4  16      304.56      333.99      7.64 o 
   1  -4  16      205.68      204.00      6.74 o 
   2  -4  16      221.99      215.34      8.15 o 
   3  -4  16       63.46       56.18      5.69 o 
   4  -4  16        8.46        3.40      4.06 o 
   5  -4  16      153.71      125.23     15.36 o 
   6  -4  16      157.64      158.16      9.82 o 
   7  -4  16      200.36      214.94     11.43 o 
   8  -4  16       87.57       94.48     11.92 o 
  -7  -3  16       56.61       51.87      7.63 o 
  -6  -3  16       18.19       14.70      4.50 o 
  -5  -3  16        3.98        6.18      3.52 o 
  -4  -3  16      134.50      141.57      6.47 o 
  -3  -3  16      509.55      548.93      9.16 o 
  -2  -3  16      626.59      659.35     11.19 o 
  -1  -3  16      282.45      284.09      6.94 o 
   0  -3  16      104.88       96.89      4.88 o 
   1  -3  16        3.09        5.39      3.67 o 
   2  -3  16      192.77      183.32     12.67 o 
   3  -3  16      299.34      310.50     15.47 o 
   4  -3  16      435.81      439.49     18.38 o 
   5  -3  16      295.77      293.90      8.41 o 
   6  -3  16       79.72       73.57      4.91 o 
   7  -3  16        0.08       -3.52      3.52 o 
   8  -3  16       30.83       35.47      8.39 o 
   9  -3  16      103.15       97.39     12.25 o 
  -7  -2  16       52.02       59.09      7.93 o 
  -6  -2  16      352.00      377.57     14.71 o 
  -5  -2  16      286.08      276.97     10.16 o 
  -4  -2  16      136.76      128.90      7.27 o 
  -3  -2  16      176.40      163.08      6.60 o 
  -2  -2  16       69.39       53.83      4.01 o 
  -1  -2  16        9.54       14.20      2.42 o 
   0  -2  16      284.14      281.59      7.65 o 
   1  -2  16      483.46      494.24     12.12 o 
   2  -2  16      476.37      478.05     11.99 o 
   3  -2  16      172.69      168.46      6.15 o 
   4  -2  16        0.32        6.01      2.66 o 
   5  -2  16      112.65      117.06      5.56 o 
   6  -2  16      187.30      186.52      9.20 o 
   7  -2  16      247.46      246.89      9.29 o 
   8  -2  16      345.56      355.54     13.98 o 
   9  -2  16      180.05      177.28     14.27 o 
  10  -2  16       17.47       25.06      8.22 o 
  -7  -1  16      309.38      302.79     14.22 o 
  -6  -1  16      193.00      187.15      9.21 o 
  -5  -1  16        0.31        0.43      3.18 o 
  -4  -1  16       57.19       52.30      5.68 o 
  -3  -1  16      267.37      268.81      8.22 o 
  -2  -1  16      540.44      528.71      9.82 o 
  -1  -1  16      627.17      600.78     10.79 o 
   0  -1  16      388.18      388.33      9.69 o 
   1  -1  16      104.81      107.49      4.99 o 
   2  -1  16        0.25       -0.36      1.98 o 
   3  -1  16      543.54      541.30      9.80 o 
   4  -1  16      644.25      636.95     19.81 o 
   5  -1  16      364.39      363.77      8.99 o 
   6  -1  16      565.73      560.03     11.64 o 
   7  -1  16      257.85      264.02     11.79 o 
   8  -1  16       29.91       28.31     10.43 o 
   9  -1  16       56.41       55.33     10.13 o 
  10  -1  16      116.71      106.62     12.59 o 
  -6   0  16      227.57      248.47     10.40 o 
  -5   0  16      155.42      161.44     16.23 o 
  -4   0  16      233.28      222.09      8.68 o 
  -3   0  16      341.18      349.38      9.25 o 
  -2   0  16      150.37      155.12      5.40 o 
  -1   0  16        0.93        6.78      2.64 o 
   0   0  16        2.14        6.60      2.70 o 
   1   0  16      421.40      445.95      8.77 o 
   2   0  16     1089.06     1062.26     14.99 o 
   3   0  16      286.01      290.32      6.97 o 
   4   0  16       93.52      103.12      4.46 o 
   5   0  16      100.07       92.60      4.31 o 
   6   0  16        9.64        5.71      2.75 o 
   7   0  16       67.73       66.76      5.24 o 
   8   0  16       95.07       99.96      7.79 o 
   9   0  16      103.50       97.62     11.24 o 
  10   0  16      237.83      222.14     15.94 o 
  -6   1  16      105.98      115.32      9.94 o 
  -5   1  16       80.05       69.91      7.87 o 
  -4   1  16       16.09       10.70      3.85 o 
  -3   1  16        9.81        9.22      3.05 o 
  -2   1  16      342.85      345.23      7.88 o 
  -1   1  16      843.33      845.37     14.56 o 
   0   1  16     1014.85      937.52     13.82 o 
   1   1  16      840.35      844.85     12.85 o 
   2   1  16      158.38      154.21      5.20 o 
   3   1  16       30.27       22.92      2.82 o 
   4   1  16       61.19       58.97      3.62 o 
   5   1  16      668.28      671.27     13.02 o 
   6   1  16      815.24      760.47     13.59 o 
   7   1  16      158.59      158.83      6.88 o 
   8   1  16       61.54       65.73      9.27 o 
   9   1  16       48.21       50.35      6.33 o 
  10   1  16        2.94       -1.57      6.10 o 
  11   1  16       58.90       65.40     10.68 o 
  -6   2  16        1.28        2.24      7.44 o 
  -5   2  16       25.20       34.37      6.59 o 
  -4   2  16      162.48      166.25     10.34 o 
  -3   2  16      304.85      307.97     24.78 o 
  -2   2  16      548.10      526.98     13.11 o 
  -1   2  16      210.72      231.42      6.45 o 
   0   2  16      107.61       94.41      5.21 o 
   1   2  16       11.29        8.40      2.35 o 
   2   2  16      121.79      144.68      5.35 o 
   3   2  16      591.03      617.41     10.55 o 
   4   2  16     1567.13     1457.41     23.49 o 
   5   2  16      579.75      616.24     15.77 o 
   6   2  16      247.76      235.76      7.18 o 
   7   2  16        7.78        5.12      2.65 o 
   8   2  16       26.73       37.51      4.65 o 
   9   2  16      106.85      101.75      6.38 o 
  10   2  16      229.22      235.39     16.00 o 
  11   2  16      104.85      112.63      9.23 o 
  -5   3  16      132.36      142.44     10.51 o 
  -4   3  16       97.72       70.51      7.89 o 
  -3   3  16      188.10      176.49     15.27 o 
  -2   3  16        7.88        7.14      2.83 o 
  -1   3  16       63.45       68.80      4.74 o 
   0   3  16      492.84      483.46     10.65 o 
   1   3  16      858.94      839.83     14.74 o 
   2   3  16     1322.26     1227.79     18.94 o 
   3   3  16      161.64      166.29      5.99 o 
   4   3  16       11.75       15.46      2.92 o 
   5   3  16      121.12      111.06      5.78 o 
   6   3  16      863.28      924.04     15.21 o 
   7   3  16      906.22      880.69     15.48 o 
   8   3  16      482.18      478.58     12.49 o 
   9   3  16      104.45      117.41     10.11 o 
  10   3  16       61.89       50.54      6.54 o 
  11   3  16        1.71       -1.91      4.19 o 
  -5   4  16       19.44       16.44      6.21 o 
  -4   4  16       13.22        6.55      6.66 o 
  -3   4  16      248.97      262.92     18.18 o 
  -2   4  16      489.04      498.33     13.20 o 
  -1   4  16      404.22      410.36     12.64 o 
   0   4  16      409.19      386.78      9.59 o 
   1   4  16        9.61       13.55      3.05 o 
   2   4  16      277.28      272.82      9.09 o 
   3   4  16     1108.02     1052.58     19.76 o 
   4   4  16      851.15      849.61     16.94 o 
   5   4  16      406.40      389.76     11.59 o 
   6   4  16      620.41      605.68     15.53 o 
   7   4  16       10.37       11.07      2.73 o 
   8   4  16        0.02        3.13      3.18 o 
   9   4  16       36.91       32.67      4.70 o 
  10   4  16      119.85      116.59      8.60 o 
  11   4  16      123.57      139.61      9.51 o 
  -4   5  16      243.57      245.13     18.91 o 
  -3   5  16       86.84       97.17     12.64 o 
  -2   5  16       53.23       56.41      6.91 o 
  -1   5  16       19.38       21.14      4.30 o 
   0   5  16       83.57       86.54      5.87 o 
   1   5  16      456.04      469.34     12.28 o 
   2   5  16     1025.10     1048.99     19.97 o 
   3   5  16      555.59      542.33     19.38 o 
   4   5  16      716.41      686.24     25.79 o 
   5   5  16        0.23        1.37      2.78 o 
   6   5  16      134.63      121.38      6.02 o 
   7   5  16      121.37      124.93      5.90 o 
   8   5  16      423.32      439.33     15.12 o 
   9   5  16      327.16      344.93     17.76 o 
  10   5  16      172.05      178.12     10.07 o 
  11   5  16        8.86       11.12      4.95 o 
  -3   6  16       16.42       17.29      8.22 o 
  -2   6  16      111.16      106.96     12.81 o 
  -1   6  16      446.16      440.20     25.54 o 
   0   6  16      592.64      566.97     17.92 o 
   1   6  16      194.40      186.65     10.36 o 
   2   6  16       43.97       40.89      6.17 o 
   3   6  16        2.15       -5.52      8.53 o 
   4   6  16      288.61      277.88      8.84 o 
   5   6  16      506.21      476.98     11.67 o 
   6   6  16      585.93      600.87     13.06 o 
   7   6  16       44.27       49.13      7.31 o 
   8   6  16       34.84       32.91      9.54 o 
   9   6  16      114.40      118.27      8.88 o 
  10   6  16        9.34        7.73      4.68 o 
  11   6  16        5.54        1.68      6.71 o 
  -2   7  16      343.37      357.35     21.82 o 
  -1   7  16      161.29      153.40     10.25 o 
   0   7  16        7.58        1.86      4.29 o 
   1   7  16       13.11        8.27      4.61 o 
   2   7  16       96.89      101.84      8.38 o 
   3   7  16      317.20      294.41     23.19 o 
   4   7  16      707.67      687.12     20.14 o 
   5   7  16      184.61      179.25     14.54 o 
   6   7  16      200.01      197.48     10.56 o
[truncated: 36,052 more chars]
